# Supplementary material for: Compromised COPII vesicle trafficking leads to glycogenic hepatopathy
Source: Dis Model Mech. 2024 Sep 30;17(9):dmm050748. doi: 10.1242/dmm.050748 (PMC11463966; doi:10.1242/dmm.050748)
Supplement: Table S4. Proteomics dataset for adult zebrafish liver. [file dmm-17-050748-TableS4.xlsx]

## Sheet: matrix
Protein.Group	Protein.Ids	Genes	Ctrl_1	Ctrl_2	Ctrl_3	Sec31anju211_1	Sec31anju211_2	Sec31anju211_3
A0A8M2BJB1;A0A8M3B025	E9QDE5;F1QBV5;F1QJ64;X1WHC0;A0A8M1RDJ7;A0A8M2B951;A0A8M2BDA1;A0A8M2BDA4;A0A8M2BDC9;A0A8M2BDH2;A0A8M2BIG3;A0A8M2BJB1;A0A8M3AJJ1;A0A8M3AMT9;A0A8M3AMU4;A0A8M3AMU7;A0A8M3AMV0;A0A8M3ANK1;A0A8M3ANK4;A0A8M3ANL2;A0A8M3APQ1;A0A8M3AQ79;A0A8M3AR31;A0A8M3ATY2;A0A8M3AV93;A0A8M3AV98;A0A8M3AVA2;A0A8M3AVA7;A0A8M3AYB6;A0A8M3AYB9;A0A8M3AYC4;A0A8M3B025;A0A8M3B098;A0A8M3B0H2;A0A8M3B235;A0A8M3B621;A0A8M3B624;A0A8M3B6…	kif1c	NA	NA	NA	433.253	359.196	359.196
Q6DGY8	Q6DGY8	zgc:92716	NA	NA	NA	442.589	414.218	290.749
Q7ZW25	Q7ZW25	chmp2a	NA	NA	NA	417.302	321.328	295.525
Q1LYN0	Q1LYN0	im:6897973	NA	NA	NA	385.405	310.943	314.006
Q6DG98	Q6DG98	zgc:91895	NA	NA	NA	235.142	465.377	209.427
A0A8M1P304	A0A8M1P304	im:6908224	NA	NA	NA	348.926	214.407	335.259
F1R442;Q503R7	F1R442;Q503R7	cb171;sb:cb171	NA	NA	NA	443.542	305.836	127.013
A7MCL7	A7MCL7	MGC174082	NA	NA	NA	282.464	305.075	246.521
A0A8M1PZ09;F1R223	A0A8M1PZ09;F1R223	LOC795887	NA	NA	NA	225.12	415.222	177.296
A0A8M9Q183	A0A8M9Q183	scrib	NA	NA	NA	308.334	215.23	172.377
Q6PBZ8	Q6PBZ8	zgc:73175	NA	NA	NA	188.284	240.182	237.278
A0A8N7T8K9	A0A8N7T8K9	cmpk2	NA	NA	NA	173.329	340.955	145.457
A0A8N7TE22	A0A8N7TE22	si:dkeyp-118h9.7	NA	NA	NA	213.507	259.067	173.046
Q08BG1	Q08BG1	tmppe	NA	NA	NA	244.553	228.154	149.205
A0A8M3B5U5;B0S789	B0S789;A0A8M3B5U5;A0A8M9QAL7;A0A8M9QF99;A0A8M9QJJ2;A0A8M9PRY3	STAT;stat1b	NA	NA	NA	211.406	244.572	146.453
A0A8M2BLY6	A0A8M2BLY6	LOC101886774	NA	NA	NA	300.253	159.115	104.054
A0A8M1RSB2	A0A8M1RSB2;A0A8N7UQT5	LOC558721	NA	NA	NA	207.579	213.224	132.622
A0A0R4IEA1;A0A0R4IPC1;A0A0R4ITM8;A0A0R4IUN8;A0A0R4IW50	A0A0R4IEA1;A0A0R4IPC1;A0A0R4ITM8;A0A0R4IUN8;A0A0R4IW50	si:dkey-203a12.2;si:dkey-203a12.3;si:dkey-203a12.4;si:dkey-203a12.7;si:dkey-77g12.4	NA	NA	NA	297.266	128.748	99.7265
F1REP3;Q05AP0	F1REP3;Q05AP0	npsnl	NA	NA	NA	179.452	277.782	66.4467
F1QGU0	F1QGU0	cb241	NA	NA	NA	188.756	162.589	154.67
Q8JH68	Q8JH68;B8JKI3	mxa	NA	NA	NA	120.265	262.835	117.493
F1QIC6	F1QIC6	fam162b	NA	NA	NA	201.253	161.308	132.603
Q7T3D3	Q7T3D3	zgc:63957	NA	NA	NA	261.98	110.459	100.99
Q6DGT9	Q6DGT9	zgc:92775	NA	NA	NA	198.32	144.544	123.29
A0A0R4IGE6;A0A8M2BE91;A0A8M3BBQ5;Q7ZVA3	A0A0R4IGE6;A0A8M2BE91;A0A8M3BBQ5;Q7ZVA3	cb831;sh3gl1;sh3gl1b	NA	NA	NA	219.29	142.926	84.8676
B3DHG3	B3DHG3	LOC100005854	NA	NA	NA	162.121	144.476	137.575
Q6DGH7	Q6DGH7	im:7153112	NA	NA	NA	218.541	117.569	100.647
A0A8M9P361;F1QE38	F1QE38;A0A8M9P361	RPTP[a];ptpra	NA	NA	NA	113.572	148.428	170.347
A0A286Y9P2;A0A8M3ATR5;A0A8M3ATT5;A0A8M3B0U2;A0A8M9Q110;A0A8M9QBG9;A0A8M9QGH3	A0A286Y9P2;A0A8M3ATR5;A0A8M3ATT5;A0A8M3B0U2;A0A8M9PNE0;A0A8M9Q110;A0A8M9QBG9;A0A8M9QGH3	ralgapb	NA	NA	NA	173.833	152.263	99.713
Q24JU9	Q24JU9	zgc:136987	NA	NA	NA	140.906	128.054	115.545
Q561X4;Q5CZV3	Q561X4;Q5CZV3	nfyb;zgc:110552	NA	NA	NA	145.488	136.938	97.0577
Q6DH23	Q6DH23;Q7ZV03;A0A2R8Q1X8	vps26bl	NA	NA	NA	157.406	131.149	86.8792
A0A8M2BJH6	A0A8M2BJH6	si:dkey-85k7.12	NA	NA	NA	124.449	124.499	124.449
Q08CL3	Q08CL3;B7ZVA9	kbtbd8	NA	NA	NA	122.247	109.896	138.172
A0A8M9PAX9;A0A8M9PX59	A0A8M9PAX9;A0A8M9PX59	afap1l2	NA	NA	NA	62.2338	110.732	196.504
Q6P0B2	Q6P0B2	wu:fc55d12	NA	NA	NA	135.147	112.017	117.023
A0A8M3AX51;H6WYF6	A0A8M3AX51;H6WYF6	Slc16a6a;slc16a6a	NA	NA	NA	148.581	103.365	112.153
Q6PFK1	Q6PFK1	znf598	NA	NA	NA	122.528	117.91	119.541
Q6DGL8	Q6DGL8	mrps15	NA	NA	NA	148.919	117.459	88.0413
Q503P2	B2GR20;Q503P2	nip7	NA	NA	NA	179.073	105.454	66.0257
A0A8M1P9Z6	A0A8M1P9Z6	si:ch211-271e10.2	NA	NA	NA	111.681	142.675	87.0808
Q5U379	A0A2R8QP61;Q5U379;A8WG87;Q5XJR9	smarcb1a	NA	NA	NA	110.513	122.226	105.415
Q6NW58	A0A8M2B2A7;Q6NW58	spast	NA	NA	NA	70.7717	74.7631	189.396
A0A8M1REV5	A0A8M1REV5;A0A8M3AXQ1	LOC100535144	NA	NA	NA	103.915	105.462	117.751
A0A8M1P3F3	A0A8M1P3F3	cbln17	NA	NA	NA	139.989	70.2618	110.224
E7F8J2;E9QFU6	E7F8J2;E9QFU6	si:ch73-36p18.1;si:dkey-108k21.10	NA	NA	NA	175.152	66.1585	66.1585
A0A8M2BBU5;Q5RH90	Q5RH90;Q5RHX7;A0A8M2BBU5	si:dkey-183c2.4	NA	NA	NA	81.7502	113.1	110.859
F1R543	F1R543	pom121	NA	NA	NA	96.1916	101.903	106.582
A0A8M9PQF5	A0A8M9PQF5	zgc:175177	NA	NA	NA	149.158	45.3819	96.2365
E9QIX3;F1RA86	E9QIX3;F1RA86	si:ch73-27e22.1;si:dkey-182g1.3	NA	NA	NA	121.371	54.9235	113.89
Q7ZUB3	Q7ZUB3;A0A8M9PEY9;Q5XJK6	tspan31	NA	NA	NA	149.91	80.638	57.8252
F1QC45	F1QC45	rp2	NA	NA	NA	98.8205	100.929	84.0598
Q6NYE2	Q6NYE2	rcc2	NA	NA	NA	95.6833	74.5372	110.698
Q803C2	Q803C2	wu:fd16h10	NA	NA	NA	121.584	90.9254	62.7433
Q7ZYY1	Q7ZYY1	zgc:55535	NA	NA	NA	131.792	75.8877	62.7288
A2BF67	A2BF67	si:dkey-30o16.6	NA	NA	NA	46.1657	101.438	120.953
A0A2R8QUC0;Q98UI8	Q98UI8;A0A2R8QUC0	casp3;casp3a	NA	NA	NA	102.043	83.4362	73.9112
A0A8M9P297;A0A8M9PIW4	A0A8M9P297;A0A8M9PIW4	LOC103910871;LOC108180146	NA	NA	NA	85.6485	87.6118	85.6485
F1QSB1	F1QSB1	im:7136887	NA	NA	NA	95.6869	87.1164	74.4307
Q6DGK6	Q6DGK6	zgc:92878	NA	NA	NA	118.89	68.1367	59.2868
Q4V909	Q4V909	ccdc22	NA	NA	NA	80.1577	84.6905	80.1577
A0A8M3B8D1;E7FE54	A0A8M3B8D1;E7FE54	si:ch73-49o8.1	NA	NA	NA	130.709	71.214	42.5486
A0A8M9PF43;A0A8M9PRY7;A0A8M9PY26;A0A8M9Q4J9;A0A8M9Q924	A0A8M3BAJ1;A0A8M6YYX7;A0A8M6YZR7;A0A8M6Z198;A0A8M6Z7H4;A0A8M9PF43;A0A8M9PN33;A0A8M9PRY7;A0A8M9PY26;A0A8M9Q0S6;A0A8M9Q4J9;A0A8M9Q729;A0A8M9Q924;A0A8M9QB82	larp4ab	NA	NA	NA	85.7195	83.146	71.8189
A0A8M1PFD0;Q6PHF1	A0A8M1PFD0;Q6PHF1	carhsp1;wu:fc04b03	NA	NA	NA	85.0936	62.8265	90.553
Q8AWD4	Q8AWD4	wu:fb37e03	NA	NA	NA	81.4831	76.3432	80.5575
A0A8M2BLP5	A0A8M2BLP5	LOC100538255	NA	NA	NA	103.548	70.1308	61.4225
A0A8M2BFC2	A0A8M2BFC2	gpa33	NA	NA	NA	68.3129	94.7624	70.9891
Q803E1	Q803E1	ncbp3	NA	NA	NA	69.1604	85.1003	69.677
Q1LUX8	Q1LUX8	zgc:56454	NA	NA	NA	62.8204	68.3981	90.4457
A5WUL9	A5WUL9	si:dkey-226m8.7	NA	NA	NA	78.1207	97.5622	43.8653
A0A8M9PWA7	A0A8M9PWA7	c7b	NA	NA	NA	54.7516	109.943	54.7516
B0JZC0	B0JZC0	si:ch73-142c19.1	NA	NA	NA	109.002	49.1051	54.9217
A0A8M9QPN0	A0A8M9QPN0	LOC110440214	NA	NA	NA	68.197	88.9869	55.8074
A0A8M6Z1A7;F1QJW5	A0A8M6Z1A7;F1QJW5	hdhd2;zgc:110332	NA	NA	NA	81.0442	45.8926	85.1088
A0A8M3B755;A0A8M6Z7S7;A0A8M9P6R4;A0A8M9P6R8;A0A8M9P9E7;A0A8M9PG77;A0A8M9PH89;A0A8M9PH94;A0A8M9PN60;A0A8M9PN65;A0A8M9PPF6;A0A8M9PRM8;A0A8M9PT96;A0A8M9PVE8;A0A8M9PVF5;A0A8M9PYV5;A0A8M9PYW5;A0A8M9PYW9;A0A8M9PZ87;A0A8M9Q270;A0A8M9Q284;A0A8M9Q5D3;A0A8M9QCH2	A0A8M3B755;A0A8M6Z7S7;A0A8M9P6R4;A0A8M9P6R8;A0A8M9P9E7;A0A8M9PG77;A0A8M9PH89;A0A8M9PH94;A0A8M9PN60;A0A8M9PN65;A0A8M9PPF6;A0A8M9PRM8;A0A8M9PT96;A0A8M9PVE8;A0A8M9PVF5;A0A8M9PYV5;A0A8M9PYW5;A0A8M9PYW9;A0A8M9PZ87;A0A8M9Q270;A0A8M9Q284;A0A8M9Q5D3;A0A8M9QCH2	nav2a;nav2b	NA	NA	NA	81.6434	79.655	50.4356
A5PM92	A0A8M3ALA9;A0A8M3B3W8;A5PM92	wu:fi40d03	NA	NA	NA	65.5677	67.2018	74.4555
A0A8M9PKU7;Q9DGL2	A0A8M9PKU7;Q9DGL2	atp1b2;atp1b2a	NA	NA	NA	56.4241	81.542	64.7809
A0A0R4ICR1	A0A0R4ICR1	pvrl4	NA	NA	NA	73.2037	78.1023	49.6402
F2WZ28	F2WZ28	gig2d	NA	NA	NA	51.6202	103.367	43.1083
A8E7G5	A8E7G5	sfxn4	NA	NA	NA	74.5228	52.9272	69.9881
Q6NZV2	Q6NZV2	cb1025	NA	NA	NA	59.3961	77.9868	59.3961
A0A8M3AV96;A0A8N7UT40	A0A8M3AV96;A0A8N7UT40	c7a	NA	NA	NA	61.6224	71.0471	61.6224
F1Q9W8;Q4KME3	F1Q9W8;Q4KME3	zgc:112037	NA	NA	NA	50.892	66.9827	76.2722
A0A8M2B8M9;F1Q795	A0A8M2B8M9;F1Q795	zmp:0000000735	NA	NA	NA	75.2175	51.4414	65.8312
Q5RGJ6	Q5RGJ6	washc3	NA	NA	NA	44.3998	81.3702	65.7944
A0A0R4IMG2;A0A8M9QGE4	A0A0R4IMG2;A0A8M9QGE4	gns;gnsb	NA	NA	NA	67.6139	60.6592	61.2568
Q803V5	B2GPI2;Q803V5	mlst8	NA	NA	NA	57.7285	73.1569	57.4747
A0A8M2B9H3;A0A8M2B9S0;A0A8M9P621;A0A8M9P625;A0A8M9PGA5;A0A8M9PGA9;A0A8M9PM53;A0A8M9PM61;A0A8M9PM64;A0A8M9PUB4;A0A8M9PUC0;A0A8M9PXT3;A0A8M9PXT9;A0A8M9PXU4;A0A8N7UV88	A0A8M2B9H3;A0A8M2B9S0;A0A8M9P621;A0A8M9P625;A0A8M9PGA5;A0A8M9PGA9;A0A8M9PM53;A0A8M9PM61;A0A8M9PM64;A0A8M9PUB4;A0A8M9PUC0;A0A8M9PXT3;A0A8M9PXT9;A0A8M9PXU4;A0A8N7UV88	si:ch211-285f17.1	NA	NA	NA	64.7965	61.1595	61.1595
A0A8M2BKP2;A0A8M3AV66;A0A8M3AXW0;A0A8M3B723;A0A8M9PR11;A0A8M9Q3K5;A0A8M9Q9T7;A3KNH7;E9QGB7;Q6DH99	A0A8M2BKP2;A0A8M3AV66;A0A8M3AXW0;A0A8M3B723;A0A8M9PR11;A0A8M9Q3K5;A0A8M9Q9T7;A3KNH7;E9QGB7;Q6DH99	fb16e03;ik:tdsubc_2b6;nfya;nfyal;zgc:92567	NA	NA	NA	72.9445	55.1592	54.6845
A0A8M9PUY4;F1Q4R5	A0A8M9PUY4;F1Q4R5	fi41d10;yars2	NA	NA	NA	77.7452	44.4238	60.3219
A0A8M2BHN3	A0A8M2BHN3	zgc:92260	NA	NA	NA	96.003	53.1384	31.0249
Q7SXT8	Q7SXT8	zgc:63809	NA	NA	NA	44.5682	44.5682	88.7626
A0A8M2BIB3;Q5XJ76	Q5XJ76;A0A8M2BIB3	fb64g01;kng1	NA	NA	NA	85.0112	57.6611	24.2197
X1WHY6	X1WHY6	ambra1b	NA	NA	NA	49.1818	65.3696	49.1818
Q5U3A3	Q5U3A3	zgc:92116	NA	NA	NA	64.4822	55.0152	41.6018
Q3B7Q7	F1REW2;Q3B7Q7	nubp2	NA	NA	NA	67.1233	46.9701	46.9701
Q64HS5	Q64HS5	gpsm1	NA	NA	NA	79.2414	37.3119	44.1654
E7FE62	E7FE62	cnsta	NA	NA	NA	71.8143	44.035	42.2067
Q5RIC5	Q5RIC5	MCM3z	NA	NA	NA	39.1873	74.5379	41.6992
F1QSX6	F1QSX6	abcb11a	NA	NA	NA	46.1056	66.062	38.272
Q804W0	Q804W0	zgc:86939	NA	NA	NA	60.8486	34.0017	45.1906
Q5U3U1	Q5U3U1	zehn2383	NA	NA	NA	46.5546	41.3626	50.4118
A0A8M2BLC0;Q1LV47	A0A8M2BLC0;Q1LV47	nol8;si:ch211-103f16.2	NA	NA	NA	58.5401	45.1945	34.3169
A0A8M2BIB9	A0A8M2BIB9	LOC100536657	NA	NA	NA	53.5626	45.1837	38.7537
Q2YDP7	Q2YDP7	IFIT13	NA	NA	NA	60.2429	56.5045	19.5605
Q566Y1	Q566Y1;A0A0R4IEA9	elp4	NA	NA	NA	37.5628	42.1536	55.4937
A0A0R4IWE3	A0A0R4IWE3	armc10	NA	NA	NA	47.1813	47.6783	38.7752
A0A0R4IKK6;Q32LS9	A0A0R4IKK6;Q32LS9	zgc:123291	NA	NA	NA	38.83	51.6866	38.83
A0A8M6Z539	A0A8M6Z539	myh11b	NA	NA	NA	43.6771	42.0795	42.0795
A0A8N7T6X4	A0A8N7T6X4	phactr2	NA	NA	NA	38.8572	38.8572	49.3897
Q6P3K7;Q7T2E3	Q6P3K7;Q7T2E3;A0A286YAS3	csnk1da;csnk1db	NA	NA	NA	40.82	47.8667	35.3755
O93409	O93409;Q66I73	mylpfa	NA	NA	NA	64.9024	28.7906	28.7906
A0A2R8QPF3;A0A8M1RI56;A0A8M2BBS9;A0A8M3APR3;A0A8M3AR69;A0A8M3AR72;A0A8M3ARF5;A0A8M3ARF9;A0A8M3AYJ7;A0A8M3AYK0;A0A8M3B1I2;A0A8M3B1I6;A0A8M3B8S4;A0A8M3B8S9;A0A8M6YY71;A0A8M9P8L7;A0A8M9P8M2;A0A8M9P8M8;A0A8M9PHQ7;A0A8M9PJN1;A0A8M9PJN9;A0A8M9PJP3;A0A8M9PQM6;A0A8M9PQN2;A0A8M9PQN8;A0A8M9PVM9;A0A8M9PWP2;A0A8M9PXY8;A0A8M9PXZ3;A0A8M9PY00;A0A8M9PYL5;A0A8M9Q0Y6;A0A8M9Q1A9;A0A8M9Q1B5;A0A8M9Q1C0;A0A8M9Q681;A0A…	A0A2R8QPF3;E7F2F9;X1WG08;A0A8M1RI56;A0A8M2BBS9;A0A8M3APR3;A0A8M3AR69;A0A8M3AR72;A0A8M3ARF5;A0A8M3ARF9;A0A8M3AYJ7;A0A8M3AYK0;A0A8M3B1I2;A0A8M3B1I6;A0A8M3B8S4;A0A8M3B8S9;A0A8M6YY71;A0A8M9P8L7;A0A8M9P8M2;A0A8M9P8M8;A0A8M9PHQ7;A0A8M9PJN1;A0A8M9PJN9;A0A8M9PJP3;A0A8M9PQM6;A0A8M9PQN2;A0A8M9PQN8;A0A8M9PVM9;A0A8M9PWP2;A0A8M9PXY8;A0A8M9PXZ3;A0A8M9PY00;A0A8M9Q0Y6;A0A8M9Q1A9;A0A8M9Q1B5;A0A8M9Q1C0;A0A8M9Q681;…	LOC101883538;LOC101885328;wnk1a;wnk1b;wnk2;wnk4a;wnk4b	NA	NA	NA	35.2836	51.3309	35.2836
A0A8M9PW89	A0A8M9PW89	LOC101882950	NA	NA	NA	35.9281	47.7463	35.9281
A0A8M6YWS9	A0A8M6YWS9	LOC103909561	NA	NA	NA	37.6005	44.128	37.6005
Q4V8S9	Q4V8S9	borcs7	NA	NA	NA	52.4654	30.5408	31.7568
A7MBU2	A7MBU2	trim35-28	NA	NA	NA	30.3411	45.4718	38.5653
B0V153	B0V153	fa92h12	NA	NA	NA	54.8603	24.8336	32.393
Q6DH17	Q6DH17	zgc:92683	NA	NA	NA	42.3967	32.8867	29.4613
Q7SXR6	Q7SXR6	SCAMP2	NA	NA	NA	16.6792	48.9872	34.809
E9QEQ6	E9QEQ6	cb771	NA	NA	NA	23.5231	41.8222	33.1284
Q7ZUG8	Q7ZUG8	utp11l	NA	NA	NA	50.5647	23.6351	23.6351
Q6TH01	Q6TH01	si:dkey-29f10.1	NA	NA	NA	43.4215	31.6505	20.9854
E9QFP3	E9QFP3	dars2	NA	NA	NA	47.3305	33.8778	14.8169
Q6NYD6	Q6NYD6	zgc:76978	NA	NA	NA	39.4367	31.6983	21.9656
A0A8M9QLJ2;E7F0Z5;X1WGE9	A0A8M9QLJ2;E7F0Z5;X1WGE9	cd3eap	NA	NA	NA	36.4808	24.3802	29.3176
A0A8M3AVR7;Q9YH60	Q9YH60;A0A8M3AVR7	gsk3b	NA	NA	NA	29.0352	41.1771	18.5059
A0A8M3AXW6;F1R8I1	A0A8M3AXW6;F1R8I1	card19	NA	NA	NA	43.997	17.7549	26.0875
F1QGN0	F1QGN0	fnbp4	NA	NA	NA	47.9807	19.2095	19.2095
X1WF74	X1WF74	si:dkey-52p2.5	NA	NA	NA	26.6309	31.653	27.9271
A0A8M9Q185;B3DJK6	A0A8M9Q185;B3DJK6	vps54;zgc:195037	NA	NA	NA	28.8274	33.8003	21.8008
Q5U3A8	Q5U3A8	ppp1r21	NA	NA	NA	44.3102	22.0073	17.6851
A0A8M3BCF0;B0UY57	A0A8M3BCF0;B0UY57;Q1MSY2	fc38c03;rif1	NA	NA	NA	26.0449	33.7267	23.4873
A0A8M9NYI7;A0A8M9PIH1	A0A8M9NYI7;A0A8M9PIH1	dhx40	NA	NA	NA	43.3166	16.6155	16.6155
A0A8M2BCS2;A0A8M3ASM9;A0A8M3B2N7;A0A8M9PK32;A0A8M9Q8K7;Q58EH3	A0A8M2BCS2;A0A8M3ASM9;A0A8M3B2N7;A0A8M9PK32;A0A8M9Q8K7;Q58EH3	rufy3;wu:fj64d11	NA	NA	NA	21.0192	21.0192	34.4376
Q6DC87	Q6DC87	bola3	NA	NA	NA	29.1886	15.1926	26.3223
A3KPX4	A3KPX4	CHUNP6885	NA	NA	NA	13.7452	22.9148	26.6561
Q5BKW8	Q5BKW8	smim12	NA	NA	NA	15.8413	26.026	16.657
F2Z4S3	F2Z4S3	si:ch211-102c2.6	NA	NA	NA	14.6813	14.6813	20.0812
Q7ZVW8	Q7ZVW8	im:7140273	NA	NA	NA	17.8818	18.485	11.6271
A0A8M9PSH6	Q7ZU18;A0A8M9PSH6	acat2	44.2076	187.187	414.066	6199.73	5208.85	3165.8
A2AWA1	A2AWA1	ddx39a	40.5919	40.5919	42.4503	980.806	763.305	524.287
Q7ZV23	Q7ZV23	nhp2l1	64.9803	64.9803	64.9803	804.815	761.725	605.219
Q7ZZA3	Q7ZZA3	si:dz202l16.2	1512.27	3762.05	4632.37	45645.3	14376.2	39045.4
E7F147	E7F147	gb:eh433777	67.8307	148.805	192.364	1506.22	1361.45	1048.23
A2BHB8	A2BHB8	g1p2	201.357	96.5611	171.99	1410.34	1832.24	1223.63
A0A2R9YJN9	A0A2R9YJN9	gig2e	42.6854	42.6854	56.4252	561.795	274.494	402.099
Q6P0W1	Q6P0W1	zgc:77598	49.2873	76.7653	108.921	828.868	537.671	386.027
Q803Y4	Q803Y4;A0A0R4I9C6	ufm1	119.572	566.568	585.583	3148.91	2506.73	3492.31
A0A8M9PIA1;Q29RC5;Q7ZSZ9	Q7ZSZ9;Q29RC5;A0A8M9PIA1	LOC100537765;rac1;rac1b	67.5845	58.0344	194.58	847.442	766.821	625.01
Q6DEM5	Q6DEM5	timm8a	63.8457	167.716	199.474	1138.99	739.101	795.427
A0A2R8Q4N6;A0A2R8QFW2;A0A2R8RK94;A0A8M3B4W9;F1QYK8	A0A2R8Q4N6;A0A2R8QFW2;A0A2R8RK94;A0A8M3B4W9;F1QYK8	LOC100005129;LOC100005175;LOC100005266;LOC100005356;LOC569153	29.2134	29.2134	29.2134	129.813	175.945	204.58
A0A8M1Q1D0	A0A8M1Q1D0	si:dkey-8k3.2	293.042	288.827	257.975	1563.26	1582.83	1424.51
Q6P0U0	Q6P0U0;A0A8M9P5F6	amdhd2	10.9149	10.9149	10.9149	43.1093	69.4608	63.5835
Q6Q415	Q6Q415	rpl36	1128.97	1326.05	1244.43	7811.98	5092.61	6959.85
A0A8M9PPZ1	A0A8M9PPZ1	LOC797311	1238.57	2016.82	3001.56	17339.3	7778.48	8171.16
A9JR86	A0A0R4IVM0;A9JR86;A0A8M2BCS5	coq4	10.0264	10.0264	10.0264	46.0872	52.4553	57.4618
Q7ZU18	Q7ZU18	fb10a06	99.8102	131.888	125.258	735.804	703.415	383.152
E9QEZ5;E9QF21	E9QEZ5;E9QF21	im:6901724	7.44893	42.2314	63.4932	239.631	165.292	164.363
Q6P6E2	Q6P6E2;Q6PBZ2	wu:fa91f03	1248.05	2994.65	2154.02	13345.2	10299.2	8448.33
A0A2R8Q1Y3;E7FGL0	A0A2R8Q1Y3;E7FGL0	Tim	12.4181	12.4181	17.7959	65.2227	93.669	54.9918
A0A8M2BEQ0;B0S5T9	A0A8M2BEQ0;B0S5T9	fxrbeta;nr1h5	7.29802	13.4715	7.29802	52.7209	51.7076	31.9165
Q8JHJ1	Q8JHJ1	rpl35	655.229	1048.98	962.035	5642.58	3104.88	4156.88
F1Q9M4	F1Q9M4	slc44a1a	15.6799	15.6799	22.612	85.7411	96.5506	64.8204
Q0IJ39	Q0IJ39	PGI	16.1466	16.1466	19.1668	101.238	75.0464	51.7638
A0A8M6Z3U8	A0A8M6Z3U8	cyp2aa11	188.32	133.221	133.221	639.816	479.561	863.043
A0A8M9PE33;Q7T3G5;Q803E7	Q803E7;A0A8M9PE33;Q7T3G5	cb12;pabpc4;zgc:55855	10.6482	65.3794	115.764	279.076	256.392	288.224
A5HAK1	A5HAK1	si:ch211-139g14.6	224.939	144.513	177.021	808.555	583.01	934.681
F6P9I0	F6P9I0	cgref1	57.1403	111.816	51.8476	250.872	290.949	397.233
Q7ZV08	Q7ZV08	wu:fe48e09	31.3535	59.723	75.6288	293.584	217.068	196.027
F1R6Y1	F1R6Y1	cdk12	7.28897	9.8464	7.28897	46.0512	31.9718	25.3883
A0A8M1QLM0	A0A8M1QLM0	LOC795897	66.5993	66.5993	66.5993	211.608	386.525	245.339
Q6DH22	Q6DH22	zgc:109930	148.651	148.651	175.111	978.535	521.517	436.804
Q6PH19	Q6PH19	gatm	1941.63	843.875	1173.31	6214.73	5882.77	4071.91
A0A8M2B6C3;A0A8M2B6C6;A0A8M2B6F4;A0A8M2B6G0;A0A8M2B6H7;A0A8M2B6K8;A0A8M2B6T3;F6NVC8	Q1LWY5;A0A8M2B6C3;A0A8M2B6C6;A0A8M2B6F4;A0A8M2B6G0;A0A8M2B6H7;A0A8M2B6K8;A0A8M2B6T3;A0A8M3AIS7;E7FA89;F1R3K9;F1R7N4;F6NVC8;X1WH87	ZNF261;si:ch211-173p18.3	93.6544	126.69	113.46	584.057	409.888	349.097
Q7ZUG0	Q7ZUG0	snrpe	51.3291	51.3291	77.5807	296.64	244.928	178.352
A0A8M1QHK3;A0A8M3AHH2;A0A8M9PCC9;A0A8M9PIL6	A0A8M1QHK3;A0A8M3AHH2;A0A8M3B150;A0A8M9PCC9;A0A8M9PIL6	si:ch211-212c13.10	24.368	12.29	12.29	52.6273	74.4826	67.1934
Q7ZUY3	Q7ZUY3;E7EXD7;F1QTL1;Q4FZZ7;Q561S9;A0A140LGS2;A4FVM2;A6QL59;E7EZX1;E7F5W3;E7FE07;Q5XJK2	h2ax	2760.86	6241.82	8629.13	21395.4	18760.2	28622.8
Q1LWP9	Q1LWP9;A0A8M3ASJ5	si:ch211-222e23.1	229.856	130.898	105.438	566.889	839.912	410.569
A0A0R4IMB2	A0A0R4IMB2	zgc:103710	139.153	123.674	144.507	526.815	538.585	510.113
Q7ZVC4	Q7ZVC4;B2GR99	chmp4b	20.5717	20.5717	30.3592	91.3564	101.814	81.2258
A0A8M2B9A3;A3KNH4	A3KNH4;A0A8M2B9A3	cb479;plod3	18.43	18.43	18.43	52.2491	72.9539	83.3629
A0A8M3AMD6	A0A8M3AMD6;E2FHP8	cfhl4	64.8263	55.5039	80.5062	243.765	275.861	236.55
A0A8M1RJW9	A0A8M1RJW9	adgrl1.1	9.47344	9.47344	12.1057	33.097	33.097	50.5804
Q8JH29	Q8JH29	wu:fb62f06	268.072	255.919	288.29	668.982	1511.78	864.599
A0A8M9PID4;F1QX13	A0A8M9PID4;F1QX13	C3-3;c3a.3	167.907	117.524	130.664	518.661	552.723	488.098
E7F1W2	E7F1W2	si:ch211-132p1.3	107.857	190.998	150.658	619.842	477.045	579.282
A3KDM2	A3KDM2	wu:fa04h07	35.9058	35.9058	35.9058	127.7	150.069	119.808
X1WBG0	X1WBG0	fb09a11	51.5977	51.5977	51.5977	230.34	169.159	171.356
A0A8M1P7C1	A0A8M1P7C1	c3a.1	2204.11	1507.83	1737.46	6798.09	6830.98	6430
A4IG31;F6PEI8	A0A8M9PE11;A4IG31;F6PEI8;A0A8N7TAZ3	LOC100002738;hhipl1	227.12	104.646	113.999	417.996	605.584	611.82
E7F1D1	E7F1D1	art4	53.6207	53.6207	53.6207	209.997	194.224	175.293
A0A8M2B6W9;A0A8N7T5U2;E9QCG5	A0A8M2B6W9;A0A8N7T5U2;E9QCG5	pkn1a	3.79338	3.79338	3.79338	12.8107	10.9087	16.7757
Q08C76	Q08C76;A0A8M2BE58	ssuh2	45.4652	56.1003	32.2774	146.996	194.75	132.059
A0A8M9Q9E1	A0A8M9Q4F0;A0A8M9Q9E1	LOC110439158	19.4482	11.457	11.457	39.624	58.8149	51.4758
Q3MU74	A0A8M9PID4;F1QX13;Q3MU74	C3-1	647.502	872.909	774.674	3243.68	2362.77	2456.71
A0A8M1PSN6	A0A8M1PSN6	si:ch211-195e19.1	59.6203	59.6203	59.6203	242.145	205.632	180.204
A0A8M1PZW5	A0A8M1PZW5	si:dkey-105h12.2	19.46	11.8832	53.9239	107.093	114.416	71.0324
Q6P1J5	Q6P1J5	atp5d	1058.96	1132.76	1337.76	4033.18	3890.26	3985.83
E7FD19	E7FD19	sco1	57.7716	57.7716	57.7716	246.951	170.099	166.494
A0A8N7T7N9;E7FGH0;I3ISV7	E7FGH0;I3ISV7;A0A8N7T7N9	2023-09-12	38.8023	23.85	23.85	107.383	108.278	74.6403
A0A8M9PG92	A0A8M9PG92	si:ch211-66k16.27	57.0811	108.577	145.759	386.74	351.178	301.223
A0A8M2BED5;B0V2R7	A0A8M2BED5;B0V2R7	C1IN;serping1	222.555	225.3	213.44	727.798	729.65	742.906
Q1LWY1;Q801W1	Q1LWY1;Q801W1	psmb10	81.8018	48.4978	53.0956	191.39	228.643	186.759
Q6GMK8	Q6GMK8;A0A286Y8P7	gmppaa	79.1327	86.8304	79.1327	324.615	273.442	197.685
Q6NY65	Q6NY65	zgc:77114	75.1977	80.6362	89.8608	252.462	231.512	303.244
A7E2Q2	A7E2Q2	ambpl	250.82	247.085	327.343	738.707	680.875	1220.36
Q7T3L3	Q7T3L3	GP96	5147.11	4995.28	4844.73	16830.7	15209.3	15301.1
A5WWI5	A5WWI5	fb60d10	330.386	352.922	421.686	1021.61	894.553	1508.45
Q6DBT3	Q6DBT3;B2GQZ0	txndc17	439.27	852.081	1143.13	2725.91	2264.81	2545.35
A0A8M2B6K3;A3KP50	A3KP50;A0A8M2B6K3	rbpr2;stra6l	99.6967	108.701	115.253	343.818	345.778	309.915
Q498Q0	Q498Q0	itih3	292.538	234.986	358.846	1144.76	744.148	844.711
Q7ZVB1	Q7ZVB1;A8E581	chmp1b	46.4784	46.4784	73.4971	177.779	173.362	160.711
E7F569	E7F569	si:ch211-153b23.5	433.045	289.159	292.747	1081.61	1297.93	691.847
Q6IQJ7	Q6IQJ7	mg:cb02e11	38.0475	225.478	470.117	806.672	576.962	822.162
A0A2R8Q9H3	A0A2R8Q9H3	smim20	41.6901	41.6901	50.3395	143.326	127.115	127.43
A0A286Y8B5	A0A286Y8B5	RDHB	102.663	107.405	102.663	432.13	267.635	221.642
Q7SZD3	Q7SZD3	zgc:77606	7775.58	15274	13578.1	36163.3	29406.4	41960.8
Q6DEH9	Q6DEH9	zgc:100900	134.543	226.753	319.283	710.064	678.049	606.858
A8KB43	A8KB43	cbln8	315.392	202.675	202.675	798.653	537.422	761.276
Q568A1	Q568A1	ei24	95.7097	95.7097	95.7097	291.673	219.531	319.938
Q58A48	Q58A48;A8BB59;F1QUL3	tsku	78.2371	35.3889	35.3889	157.569	153.325	120.25
Q7T369	Q7T369	wbp2	33.9362	49.6885	33.9362	93.0936	148.958	95.9118
A0A8M6YUW8;A0A8M6YWR5;A0A8M9P2X9;A0A8M9PC71;F8W315;Q5RHD8	A0A8M6YUW8;A0A8M6YWR5;A0A8M9P2X9;A0A8M9PC71;F8W315;Q5RHD8	palld	8.23069	8.23069	8.23069	22.7672	29.3139	18.667
A0A8M9PSU3	A0A8M9PSU3	zgc:194242	40.5472	29.7291	29.7291	103.123	102.164	81.1553
A0A8M1Q134	A0A8M1Q134	si:ch211-270n8.1	177.502	184.611	257.755	710.181	489.398	557.999
Q568K0	Q503B6;Q568K0;Q6DGD1	hras	109.084	129.344	134.561	368.168	356.756	330.903
A0A8M9QFC9;Q5PRA5	Q5PRA5;A0A8M9QFC9	iqcb1;zgc:101792	279.148	465.359	719.645	1717.44	1185.04	1231.73
E9QJJ1	E9QJJ1	igfals	14.1314	12.5426	8.39046	23.2862	41.9153	33.589
Q1ECX9	Q1ECX9	cai	4585.37	5472.65	5102.62	14639.6	13341.2	14602.2
A0A8M6Z4Z2	A0A8M6Z4Z2	cyp3c1l2	96.074	170.524	73.4742	228.076	339.653	387.158
A3KNK7	A3KNK7	med11	9.80851	13.4331	9.80851	28.2963	28.2595	35.7611
B3DJ80	B3DJ80	plbd1	56.832	97.1527	115.414	255.132	286.343	209.896
A0A8M1NHL5	A0A8M1NHL5;A0A8M9PKK0;A0A8M9PXU1;A0A8M9Q8S4;A0A8M9QE74;A8KBW0;A9JSZ7;F8W5C3;F8W5D3;Q4V9D6	zgc:174260	1376.74	902.162	1021.45	3126.73	2943.21	3114.83
Q6DKF0;Q800G5	Q6DKF0;Q800G5;F1QXF9;F1R785;A0A8M2BF41;A0A8M3AWK5;B2GT08	mxc;mxe	29.0071	29.0071	29.0071	76.6295	92.4428	72.7734
Q7SXU5	F1R166;Q7SXU5	wu:fd50g11	25.0646	56.0105	25.0646	124.951	75.7218	92.9601
Q5XJJ0	Q5XJJ0	mgst1	50.3783	60.9587	50.3783	148.362	172.477	124.987
Q05AN2	Q05AN2	mrpl21	32.3739	49.0893	97.1971	178.344	155.397	153.117
A0A8M9PCH5;F1Q4X5	A0A8M9PCH5;F1Q4X5	c4	125.816	134.76	95.1229	347.027	373.037	245.946
A0A8M9Q1U4	A0A8M9Q1U4	LOC100535040	193.886	153.969	153.969	552.146	434.305	376.244
Q7T2P6	Q7T2P6;A8E5K9;A0A8M3AYJ1	timm23	62.9552	73.4228	62.9552	229.409	151.464	159.773
A0A0P0UQI8;A0JMQ3;F6NIA2	A0A0P0UQI8;F6NIA2;A0JMQ3	aof2;lsd1	33.4128	33.4128	63.2017	110.656	157.018	81.716
E7FGT2	E7FGT2	h6pd	1111.34	984.876	1026.31	3084.89	2890.55	2401.84
A8HAJ8	A8HAJ8	si:ch211-188c16.3	177.306	156.269	131.618	405.091	420.499	410.506
A0A0R4IQ63	A0A0R4IQ63	si:ch211-155i15.2	37.9122	120.526	147.714	304.986	290.996	214.911
Q6PBV6	Q6PBV6	nhp2	305.015	632.237	552.742	1164.02	1323.62	1450.42
E7F125	E7F125	si:dkeyp-9d4.2	122.32	122.32	122.32	293.97	450.395	224.332
Q6GQM5;Q7T2C6	Q7T2C6;Q6GQM5	rab7;wu:fj84g10	165.85	123.884	234.763	551.531	422.702	410.285
A0A0G2KNS1	A0A0G2KNS1	LOC561325	143.95	256.697	256.486	646.163	445.839	640.501
A0A8M2B2N5;A0A8N7T691;E7FAG7	E7FAG7;A0A8M2B2N5;A0A8N7T691	rbms1a	40.1854	40.1854	40.1854	119.398	97.0577	100.507
F1QNI1	F1QNI1	c1ql4l	252.193	152.011	181.493	453.207	513.751	570.97
Q1JPZ8	Q1JPZ8	xx:tdsubc_2f2	659.362	608.11	782.102	2087.96	1752.57	1536.47
F6NQ58	F6NQ58	serpinf2a	49.5269	32.825	48.4028	100.24	106.118	134.865
Q7ZTV8	Q7ZTV8	icln	17.2701	52.3476	17.2701	80.8265	61.3106	84.1122
Q7T3C0	Q7T3C0	zgc:63976	21.5434	117.935	133.78	285.266	236.22	189.935
F4ZGF2	F4ZGF2	comta	1104.07	2429.1	2351.68	5237.3	5359.97	4718.37
Q6DGQ0	Q6DGQ0	supt4h1	55.1569	38.7138	41.3802	115.015	117.041	118.667
A9JSU2	A9JSU2	fd46c06	57.119	58.912	97.0819	220.756	187.848	143.328
A1L223	A1L223	id:ibd2026	28.8625	43.3921	38.4388	91.4804	98.4288	96.1578
Q9PT95	Q9PT95	Rpb4	159.702	220.666	293.949	539.337	484.125	716.532
A0A8M9P4H7	A0A8M9P4H7;A0A8M9PQC7;A0A8M9PRW0;A0A8M3B5R2;A0A8M6Z5U5;A0A8M9PWM1	LOC101882351	27.5621	13.8195	22.1449	51.2546	51.2546	61.401
A5D6T5;F1QLQ5;Q1MT21	A5D6T5;F1QLQ5;Q1MT21	si:ch211-284e20.8	41.4433	38.3689	34.0172	55.4655	116.498	120.908
A0A8M9PTP1;A8E5H4	A0A8M9PTP1;A8E5H4	golga7;wu:fc23b09	78.4743	78.4743	78.4743	247.727	196.904	158.806
A2RV19	A2RV19	plbd2	91.787	92.3239	115.169	267.341	298.719	200.384
Q9PUS6	Q9PUS6	psmb11	50.9628	31.7731	50.7337	123.796	109.44	108.504
A2AWE1	A2AWE1	hm:zehl0637	4516.13	3388.96	4375.86	10156.9	14234.2	6929.18
Q5TZ51	Q5TZ51	mpv17	25.3538	25.3538	25.3538	76.7585	54.7898	60.6452
A0A8M9PMB1;F1QEB4;F6NLJ7	F1QEB4;F6NLJ7;A0A8M9PMB1	ssrp1;ssrp1b	45.5262	45.5262	46.6552	107.585	128.859	111.424
Q6PFS8	Q6PFS8	fc04h09	35.4852	139.613	146.942	275.097	223.083	314.16
Q9I9N0	Q9I9N0	LOC101885164	411.976	498.342	491.782	1310.66	1071.63	1150.56
A5PMF8	A5PMF8	si:ch211-114l13.9	44.4306	45.0286	53.2806	120.959	137.918	99.9925
Q9I9N6	Q9I9N6;Q4VBV3	pycard	13.4258	16.4701	13.4258	36.0075	43.2028	29.6811
A0A8M2BKV1;Q6DH80	A0A8M2BKV1;A3KP47;Q6DH80	lygl1;zgc:92608	220.318	246.389	287.763	679.937	533.549	670.651
A0A0R4IS14;A0A8M3AY12	A0A0R4IS14;A0A8M3AY12	wu:fj29h11	75.5825	68.7663	48.0725	168.553	187.495	124.33
A0A8M1NZ93;A0A8M3ATI0;A0A8M6Z7C2	A0A8M1NZ93;A0A8M3ATI0;A0A8M6Z7C2	fj84d07;stat2	49.3996	83.4859	79.1061	188.154	190.147	149.539
Q7T3F3	Q7T3F3	ube2nl	43.4116	169.324	120.188	327.899	241.306	256.099
Q5NE12;Q5NE14	Q5NE12;Q5NE14	pkz;zgc:136657	35.0758	35.0758	35.0758	90.2475	98.5865	70.7577
Q71N41	Q71N41;A8E5I0	gamt	4630.35	6769.43	8077.67	16465.5	15772.6	15663.5
E7EYF3	E7EYF3	uba7	931.594	606.432	704.025	1847.88	2060.78	1602.13
P79737	P79737;Q6DGD1	nras	92.6762	156.164	180.168	378.928	380.579	290.864
Q6DRH5	Q6DRH5;A0A8M9Q7P7	nop10	123.121	314.271	279.543	521.251	583.787	643.992
Q6NWH5	Q6NWH5	tmem11	228.192	170.06	265.562	609.253	536.883	473.163
Q6IQS4	Q6IQS4	cb595	100.941	90.7452	113.689	291.013	304.426	149.07
Q08BC5	Q08BC5	zgc:153977	200.97	207.819	200.97	380.515	672.162	433.202
F1QFC2;F1R886	F1QFC2;F1R886	Bf-1	174.536	124	129.916	365.455	308.932	362.67
A0A0R4IGW7	A0A0R4IGW7	rrbp1	11.6371	20.4444	11.6371	34.3951	31.4914	39.9254
Q08CA7	Q08CA7	zgc:153327	561.756	838.203	781.902	1625.82	1441.22	2194.31
F1QRB4	F1QRB4	sec24d	471.166	506.606	484.457	1142.82	1147.48	1218.12
A0A8M2BK75	A0A8M2BK75;Q08CJ0	ero1b	977.417	672.801	443.223	1237.89	1571.02	2210.81
Q7ZWH4	Q7ZWH4	arpc5b	40.1401	81.5705	95.2146	159.863	162.552	195.114
E9QHT9	E9QHT9	fk24g11	29.6433	29.6433	29.6433	71.6011	62.2829	78.101
B8JL43	B8JL43;Q6P3G0	cb285	3870.82	6367.97	6029.5	10410	12936.1	15416.2
Q6PGT7	Q6PGT7	wu:fa94d12	103.321	62.2473	76.4365	164.639	244.273	164.512
Q6P2V1	Q6P2V1	ik:tdsubc_1h2	146.18	64.2886	68.3819	200.297	280.257	180.152
F1QSP4;Q6P041	F1QSP4;Q6P041	CHUNP6904;zgc:77708	56.0408	56.0408	64.9125	161.577	142.092	115.509
A0A8M1N7Z8	A0A8M1N7Z8;Q4VBI6	tubb2b	433.166	1681.93	1375.98	2814.52	2695.91	2753.67
Q7ZUW2	Q7ZUW2;B2GRZ4	hyou1	1613.89	2395.48	1992.04	4492.1	3938.65	5758.99
Q6ZM62	Q6ZM62	zgc:86828	1035.45	866.685	1069.17	2512.59	2455.62	2040.77
Q503P4	Q503P4	itih3a	281.087	266.222	370.724	716.918	729.163	716.944
Q6NY41	Q6NY41	zgc:76963	232.14	233.714	212.945	465.962	660.944	470.176
A0A8M9QLE5;Q502F1	A0A8M9QLE5;Q502F1	vtna;zgc:112277	114.918	87.3459	85.4476	242.664	212.667	216.671
A5PMF6	A5PMF6	colgalt1	19.2142	41.8694	19.2142	74.8317	59.5338	53.1066
Q7T3H9	F1QNK8;Q7T3H9	hyi	472.359	489.877	466.063	1471.62	926.771	925.581
Q6DBU5	Q6DBU5;F1R683	gmppb	551.754	1452.68	1274.03	2515.2	2192.99	2916.8
B3DG31	B3DG31;Q4VBR8	si:rp71-45k5.4	487.285	951.66	1070.08	2177.26	1873.66	1760.99
A0A8M3API1;A0A8M3AZF5;A0A8M3B6Y1;A0A8M9PN10;A0A8M9PYP9	A0A8M3API1;A0A8M3AZF5;A0A8M3B6Y1;A0A8M9PN10;A0A8M9PYP9	si:ch1073-340j19.1	81.6711	66.4219	75.4181	216.126	140.919	160.439
Q800S8	Q800S8	ahsg	162.066	170.377	329.979	511.32	408.502	610.06
A5PLH0	A5PLH0	txndc15	29.0806	47.1682	26.9801	86.6685	60.0861	91.0865
Q6DGJ8	Q6DGJ8	zgc:92887	857.919	1027.09	1018.11	2387.37	2055.16	2242.7
Q5RZ65	Q5RZ65	agr2	187.929	190.123	184.065	291.648	472.909	527.736
A0A8N7UR03	F1QG24;A0A8N7UR03	fas	91.6992	149.904	53.1208	200.936	259.491	215.118
Q7ZUP4	Q7ZUP4	zgc:77429	2137.31	2056.26	1670.29	5353.95	3394.57	4691.62
Q6PBX1	Q6PBX1	zgc:73206	267.581	273.054	213.383	644.932	506.349	572.221
Q6P3K3	A0A8M2B2J4;Q6P3K3	fbxo9	24.3745	58.9848	24.3745	94.3992	63.8934	86.1277
A0A8M1NV16;A0A8M2B598;A0A8M9NZ45;A0A8M9P7S4;A0A8M9PJ96;A0A8M9PJA4;A0A8M9PM86	A0A8M1NV16;A0A8M2B4T2;A0A8M2B598;A0A8M9NZ45;A0A8M9P7S4;A0A8M9PCY7;A0A8M9PJ96;A0A8M9PJA4;A0A8M9PM86	ubr5	70.5398	70.5398	90.8985	175.781	183.757	166.271
Q7ZSZ0	Q7ZSZ0	rab1a	229.834	350.67	456.005	708.776	716.027	916.409
A0A8M1RMQ6	A0A8M1RMQ6;A0A8M6Z3Y2;A0A8M9Q3J4	adcy6b	72.7196	80.6293	93.3916	167.644	242.871	146.032
B3DIU1;F6NVK8	B3DIU1;F6NVK8	cul3	94.3143	148.506	104.555	297.042	270.192	216.183
Q7ZUV3	Q7ZUV3	zgc:56068	70.3513	268.693	296.166	534.982	404.124	491.369
Q7T2A8	Q7T2A8	sh3bgrl	67.6319	73.5636	89.9956	187.905	181.95	150.122
Q503Y7	Q503Y7;B2GQB4	pin4	113.146	145.606	168.028	340.897	282.944	335.533
A0A0R4IJ40;A0A8M3ANN0;A0A8M3AYE9;A0A8M3B648;A0A8M9P562;A0A8M9P566;A0A8M9PF41;A0A8M9PKT2;A0A8M9PKT9;A0A8M9PT52;A0A8M9PT59;A0A8M9PWJ8;A0A8M9PWK3	A0A0R4IJ40;B3GQ72;A0A8M3ANN0;A0A8M3AYE9;A0A8M3B648;A0A8M9P562;A0A8M9P566;A0A8M9PF41;A0A8M9PKT2;A0A8M9PT52;A0A8M9PT59;A0A8M9PWJ8;A0A8M9PKT9;A0A8M9PWK3	agrn;hm:gc12	42.9234	49.6108	40.4241	90.9498	92.6394	115.268
B0S8I0	B0S8I0	gtpbp8	47.4187	80.2156	59.5814	163.181	107.079	148.525
A0A0R4IMP0;A0A8M3AK05;A0A8M3AK10;A0A8M3AKT5;A0A8M3ASD1;A0A8M3AVC4;A0A8M3B3C5;Q6P022	A0A0R4IMP0;Q6P022;A0A8M3AK05;A0A8M3AK10;A0A8M3AKT5;A0A8M3ASD1;A0A8M3AVC4;A0A8M3B3C5	u2af2b;wu:fb73g02	44.4817	89.42	73.5705	184.66	158.385	118.623
Q6IQ86	Q6IQ86;A8WG56	brk1	15.5816	15.5816	33.5767	51.4389	37.9874	54.5635
Q7ZWC3	Q7ZWC3	nudt1	27.9171	42.0422	44.9749	109.457	60.439	85.6937
Q1LV19	Q1LV19;A0A8M3AJV2;A0A8M3AS81;A0A8M3AV63	sphkap	23.7088	23.7088	23.7088	48.4522	60.5552	48.4522
Q7ZU60	A0A8M3B1F6;Q7ZU60;A0A8M2B7E8	cyp2j21	172.465	221.012	283.941	543.37	481.973	468.702
Q8JGR8	Q8JGR8	scarb2	390.561	310.464	350.594	747.912	945.164	625.517
B8JLC8	B8JLC8	si:ch73-131e21.5	447.397	735.027	838.095	1554.16	1227.5	1668.49
Q7SY29	Q7SY29;A0A8M9Q311;A0A8M9QDN9	slc37a2	79.1955	147.14	98.2779	242.024	192.02	279.763
Q6TLH6	Q6TLH6	zgc:111833	151.097	110.082	115.252	252.151	345.904	222.067
A0A8M3B309;Q5U3V6	A0A8M3B309;Q5U3V6	ythdc1;zgc:101592	46.5679	90.7134	74.1234	165.952	142.457	149.216
Q5BJA5;Q6PC60	Q5BJA5;Q6PC60;Q05AK8;A0A140LG54;A0A8M1RLA9;A0A8M6YW20;A0A8N7UVW5;A7E2M8;A7MC11;A7MCA7;B3DJF8;F1QAU0;F1R4A4;R4GE15;X1WDH8;X1WHF1;A0A8M9QIA6;A7MCA8	hist2h2l;zgc:112234	41775.9	43569.7	54996.8	85557.2	123401	94168.9
Q6IQE6	Q5U3A3;Q6DC92;Q6IQE6;Q7T383	zgc:86798	238.31	218.04	341.912	662.799	586.922	472.698
Q6P5J2	Q6P5J2	zgc:77874	206.524	252.038	179.033	473.329	412.542	489.399
A0A8M9Q576;B8A5G0	A0A8M9Q576;B8A5G0	si:dkey-34l15.1	71.0664	160.042	151.233	346.668	255.63	221.442
Q1L9A2	Q1L9A2	opa3	215.966	377.977	372.256	796.504	673.956	606.217
Q503M9	Q503M9	zgc:110425	7118.85	19568.2	18078.3	32939.5	29756.4	33253.9
Q9PUS3	Q9PUS3	beta1ia	82.5382	68.1209	78.7865	140.805	170.095	180.308
B0R0N8	B0R0N8	si:ch211-133n4.9	189.047	129.454	94.1008	316.193	314.647	252.262
F1Q6F3;Q6DBQ7	F1Q6F3;Q6DBQ7	zgc:92465	232.549	382.153	297.464	659.698	595.874	694.632
F2Z4R1	F2Z4R1	zgc:92840	32.9107	50.6088	32.9107	107.137	63.6818	77.9164
E7F5I8	E7F5I8	cbln11	84.4927	82.6055	45.3853	138.375	167.354	147.042
F6NRK1;Q804C3	Q804C3;F6NRK1	dlat;wu:fc21f08	847.3	650.88	863.375	1840.16	1818.59	1373.17
A7MBX1	A7MBX1	cb536	282.802	267.184	254.847	563.43	575.106	563.43
A0A8M2BL32	A0A8M2BL32	LOC101884821	84.2926	100.447	108.371	182.073	228.717	207.892
A0A0R4IA74;Q568M1	A0A0R4IA74;Q568M1	fc04b12;zgc:110214	28.5373	54.2048	28.5373	63.2514	75.6011	96.0204
Q7ZUS9	Q7ZUS9	ETFA	4332.03	5950.65	7259.42	13690.5	10996.7	12294.7
Q8AYE3	Q8AYE3	wu:fb18f10	714.799	920.988	853.258	1627.26	1701.88	1906.28
Q7ZUL8	Q7ZUL8	zgc:55558	109.562	109.562	133.833	260.816	267.831	209.663
Q6NYV2	Q6NYV2	zgc:77363	22.6628	22.6628	22.6628	44.5058	49.9004	47.5538
B1H1I1	B1H1I1	si:ch211-284o19.6	112.882	93.8654	108.11	182.301	209.655	264.432
E7F0A1	E7F0A1	fa91a03	506.576	556.701	362.386	1025.44	1120.41	825.245
A0A8M9P9Q7	A0A8M9P9Q7	unm_sa911	211.381	281.527	381.866	766.086	583.992	472.334
A0A8M9Q8S4	A0A8M9Q8S4	si:ch211-186e20.7	255.864	201.21	141.763	355.783	467.886	420.792
A1L1U3	A1L1U3	zgc:158370	34.2652	31.7799	69.7007	99.266	103.056	79.5716
Q3YAA0	Q3YAA0	itgb1	122.463	121.269	107.439	229.354	285.38	213.65
A0A8M9PV90	A0A8M1P8Z1;A0A8M6YXB6;A0A8M6YZV4;A0A8M6YZX6;A0A8M6Z0C2;A0A8M6Z5M9;A0A8M9PNX7;A0A8M9PV90;A0A8M9Q295;A0A8M9Q6G6;A0A8M9QCY1	LOC101884135	30.6238	32.9362	25.9839	59.2924	70.1191	56.2299
Q7ZUN7	Q7ZUN7	fb37h03	3235.36	3825.82	3808.52	6816.64	6672.57	9036.38
F1QPF7	F1QPF7	fb58d08	5477.88	3511.49	4948.54	8006.15	12673.7	8111.5
Q06S87	Q06S87;A0A0R4IGA6;E7F0I1	urah	164.772	145.273	116.78	351.348	320.979	205.363
A3KP93	A3KP93	si:dkey-87i10.2	173.07	182.625	192.248	367.665	383.321	374.388
Q71PD7	Q0Z946;Q71PD7;A0A8M2BCB5;A2BFY9	h2az2a	20309.1	20609	25669.3	42361.1	39418.8	54854.7
Q6P2U2	Q6P2U2	fb62e04	154.365	88.0733	113.212	208.552	270.328	245.537
Q6NWF7	Q6NWF7	zgc:85763	441.339	268.821	372.715	822.32	623.719	758.416
F1R9W6	F1R9W6	fi12h07	106.606	125.262	117.912	223.047	269.751	218.938
A0A8M2B5F4	A0A8M2B5F4	gchfr	35.7785	35.7785	35.7785	80.4308	78.7029	59.1692
A0A0R4ITN2	A0A0R4ITN2	zgc:110389	43.6285	74.3645	54.3656	146.205	110.332	93.5234
A0A8M6Z599;Q7ZVZ8	A0A8M6Z599;Q7ZVZ8	asun;zgc:55466	76.0994	73.3653	101.311	181.942	192.716	134.248
Q7SXF2	Q7SXF2	ubl5	127.577	224.778	271.901	479.742	416.054	367.842
F1R184	F1R184;Q6PFL9	wu:fb20a07	431.249	646.962	472.324	805.473	942.526	1388.82
F1QYJ6	F1QYJ6	sult6b1	167.335	315.501	333.094	525.068	692.147	430.256
A0A8M2BLP7;A0A8M3AN56	A0A8M2BLB5;A0A8M2BLP7;A0A8M3AN56;A0A8M3B5N7;A0A8M9PDW4;A5PMP6;A5PMP8	c3b.2	225.94	175.138	147.007	391.028	373.331	342.105
A0A2R8RQ88;A0A8M2BLW9;A0A8M3AZU4;A0A8M9P6D8;A0A8M9PUV7;A7E2K1	A0A2R8RQ88;A0A8M2BLW9;A0A8M3AZU4;A0A8M9P6D8;A0A8M9PUV7;A7E2K1	TPM1-1;Tm1;tpm1	13.683	13.3204	13.3204	19.88	28.3032	33.159
A0A8M9P9H3	A0A8M9P9H3	crip3	237.542	229.969	304.138	572.848	508.618	472.406
Q7SXN6	Q6DGY8;Q7SXN6;A0A8M1P7V6	psma6a	339.721	624.769	653.261	1195.41	1068.7	983.446
A0A0R4IL29	A0A0R4IL29	calr3	2126.83	3193.19	2967.14	5159.47	5041.26	6335.18
Q6AZB9	Q6AZB9	cd81b	40.2196	65.0302	70.0033	132.981	94.7685	120.813
A1L259	A1L259	urad	620.513	1239.34	1540.21	2318.48	2182.26	2245.7
Q6P013	Q6P013	wu:fl03a12	41.6829	32.9132	34.8483	80.3579	79.6226	56.9721
B8A565	B8A565	wu:fb60b05	328.222	331.488	375.012	643.366	649.93	754.424
A0A8M2B630;A0A8N7UVA5;F1RDW1	A0A8M2B630;A0A8N7UVA5;F1RDW1	pbxip1a	378.445	243.291	257.682	456.956	530.035	752.4
A8WG92	A8WG92	im:7147584	139.948	117.169	145.914	295.753	251.835	246.625
Q7ZYY4	Q7ZYY4;B2GRJ9	fam3c	45.13	25.4807	46.2146	79.62	75.5463	73.222
F1QJB3	F1QJB3	si:ch1073-280e3.1	50.34	50.34	61.8672	125.862	115.103	75.7393
A4JYP9	A4JYP9	wu:fu71h07	98.2283	98.2283	98.2283	188.536	193.42	191.927
A0A8M9Q3Y3	A0A8M9Q3Y3	si:dkey-261l7.2	110.348	145.241	108.171	243.884	181.653	282.817
Q803J3	Q803J3	cb75	410.669	514.021	592.577	1025.14	872.565	1055.06
F1R0S3	F1R0S3	zgc:92907	44.9582	52.5305	44.9582	105.028	88.6071	83.4685
Q7SXF6	Q7SXF6	creld2	61.4694	150.684	135.44	210.289	190.71	274.366
A2BIR7;Q6AZB5	A2BIR7;Q6AZB5	sdf2l1;wu:fc55b04	188.073	388.519	366.366	600.325	502.771	727.934
A0A8M1NXE0	A0A8M1NXE0	apom	629.17	1004.08	758.642	1565.6	1604.99	1461.19
Q1RLT6	A0A8M3AP46;Q1RLT6	fb68f01	1180.41	956.254	999.788	2218.27	1922.78	1919.59
Q7SZE5	Q7SZE5;Q7ZVV7;A0A8M6Z6P7;B2GSV7	sec23a	1182.31	1661.87	1446.07	2658.71	2692.64	2935.06
Q1RLR7	Q1RLR7	sb:eu1072	43.2673	63.1178	71.7704	108.794	136	99.0209
A7E2Q3;F1Q5D8	A7E2Q3;F1Q5D8	vtn;vtnb	672.464	421.66	462.936	884.319	1104.89	1012.77
Q6GQM3	Q6GQM3	psma6b	325.619	322.584	336.48	644.905	651.675	600.909
Q6NW47	Q6NW47	ckap4	136.046	77.3354	71.3445	142.412	183.248	221.782
Q0P3W0	Q0P3W0	zgc:153766	67.9795	104.484	71.6701	183.798	124.614	160.408
A0A8M2B368;Q503H4	A0A8M2B368;Q503H4	casp7;zgc:110595	97.3656	120.146	135.986	210.511	233.615	234.331
Q7T3F0	F1R412;Q7T3F0	tpm4	1095.97	696.156	882.486	1790.55	1778.91	1551.81
Q1LUV0	Q1LUV0	zgc:152985	118.612	83.0677	83.0677	160.875	183.709	200.189
F6PBL6	F6PBL6	wu:fa19h06	52.1939	98.219	84.8804	160.558	150.53	139.067
A0A8M3B9L5	A0A8M1PE71;A0A8M3B9L5	ARTS-1	122.478	160.635	113.753	280.014	239.912	238.519
A0A8M3B0X6;A0A8M6YZA4;A0A8M9PVQ6;A3KPR4;Q0D294	A3KPR4;A0A8M3B0X6;A0A8M6YZA4;A0A8M6Z1M4;A0A8M9PVQ6;Q0D272;Q0D294	LOC100150038;si:ch73-368j24.3;si:dkey-261m9.17;si:dkeyp-38h2.3;zgc:163040	22324.2	21819.9	30745.4	45284.4	40266.3	57417.6
E9QEK4	E9QEK4	zgc:56480	103.992	60.0176	82.3567	190.073	124.09	154.02
A0A8M3B465;A0A8M3B704;A0A8M9Q7S1;E7F7S9	A0A8M3B465;A0A8M3B704;E7F7S9;A0A8M9Q7S1	map4k3a	50.591	46.388	67.8314	94.5254	97.7854	118.56
A8E5E5	Q5U369;A8E5E5	anxa3b	933.526	852.121	902.921	1671	1848.29	1542.09
F8W4U4	A0A8M2BD29;A0A8M3AT61;F8W4U4	xirp2a	667.408	779.847	1028.29	1555.59	1629.7	1471.13
B1H1J6	B1H1J6	dpys	5772.29	5312.92	5095.78	11393.1	10583	8366.34
Q5XJB5	Q5XJB5	zgc:103457	28.6642	28.6642	28.6642	47.823	66.8828	46.5092
Q6PBA2	Q6PBA2	lsm12a	35.7053	70.0335	48.99	89.7362	96.6589	103.681
A0A8M2BLA3	A0A8M2BLA3;A4IG49	gls2b	116.573	72.3482	66.9719	146.227	189.075	144.202
Q7SXI1	Q7SXI1	D244	1073.15	1368.92	1662.9	2995.4	2253.6	2442.19
A0A2R8RTX1	A0A2R8RTX1	LOC100329375	90.5515	136.085	90.5515	170.16	178.861	244.786
A7E281	A7E281	zgc:165582	99.6594	122.975	197.183	287.726	228.513	269.36
E7FFJ7	E7FFJ7	ggt5b	391.177	252.565	313.231	546.223	578.626	663.297
F1QWW8	F1QWW8	fvt1	177.694	172.174	174.495	337.661	270.292	371.101
E7F0T8	E7F0T8	si:ch211-11k18.4	82.3138	121.607	99.9364	183.917	160.488	222.663
F1QJL0	F1QJL0	wu:fb60f06	249.701	137.87	207.882	386.912	437.038	286.562
E7FCV2	E7FCV2	c5	464.14	434.183	448.111	825.278	865.391	813.688
Q6NY88	Q6NY88	chmp3	136.172	136.172	139.976	251.291	257.815	257.38
A0A8M6YYY8	A0A8M6YYY8	cfi	159.18	182.287	178.223	353.839	292.53	319.398
A0A8M9PGP7;A0A8M9PTT2;A0A8M9PZS7;A0A8M9Q5L3;A0A8M9QAM3;F1Q5P9	A0A8M9PGP7;A0A8M9PTS4;A0A8M9PTT2;A0A8M9PZS7;A0A8M9Q5L3;A0A8M9QAM3;F1Q5P9	si:ch211-214b16.3	46.3852	46.3852	70.0762	86.6833	124.032	91.7882
Q08CC2	Q6AZB2;Q08CC2;A0A8M9PPZ1	zgc:153275	11592.6	9792.89	19294.1	29351	19676	26402.5
Q6P2T1	Q6P2T1	fc19d01	244.593	260.856	298.037	476.3	511.047	501.622
A0A8M2B744;A2CEW3	A2CEW3;Q6JAN2;A0A8M2B744	cb1057;fn1b	2124.11	2085.26	2288.55	3273.46	4424.25	4342.23
Q4KMD0	Q4KMD0	zgc:112352	92.0525	174.347	184.481	252.655	287.838	294.124
A0A8M2BB25;Q6NY92	Q502H9;Q6NY92;A0A8M2BB25;A0A8M3AYX3	atp6v0a1;atp6v0a1a	77.2447	56.307	85.5345	140.809	141.285	123.175
Q1LXG2	Q1LXG2	LOC556597	51.9863	52.8405	51.9863	100.01	110.691	79.33
B0S6B9	Q1L985;A0A0R4IFD3;B0S6B9	nrd1a	142.584	271.287	261.268	415.102	475.338	358.111
A4FUK2	A4FUK2	si:dkey-51e6.1	644.259	625.91	525.589	1369.59	1045.69	904.731
Q567D1	Q567D1	zgc:112145	108.353	94.2479	102.447	187.906	172.539	203.436
A0A8M9QE74;F8W5C3	A0A8M9QE74;F8W5C3	serpina7;zgc:103617	1201.7	591.959	681.551	1551.81	1472.57	1545.28
B8A5L6	B8A5L6	sb:cb892	941.302	1088.52	1314.29	1825.99	2043.44	2297.28
A0A8M2BD29	A0A8M2BD29	xirp2a	37.5068	37.5068	43.9502	65.5333	68.7843	84.9934
Q7ZUY4	Q7ZUY4	nucb2	569.076	410.92	569.768	900.017	930.293	1025.54
Q1MTH6	Q1MTH6	zgc:63685	31.6842	31.6842	43.1588	79.9552	62.0358	54.2087
Q6DHK1	Q6DHK1	naxe	494.857	677.265	648.577	1155.21	1053.48	1128.29
Q803F2	Q803F2;Q1LY89;Q6PE28	ARHG	40.2641	34.7124	45.1228	68.6405	73.5806	77.4414
Q7SZF1	Q7SZF1	zgc:56556	211.308	156.666	88.506	305.472	260.631	267.959
A8WFZ1	A0A8M6YV73;A0A8M9PCS8;A8WFZ1	zgc:172051	107.108	136.573	110.034	173.581	253.294	218.259
A0A8M2B7H0;Q5TZ29	Q5TZ29;A0A8M2B7H0	apobb;apobb.1	2436.92	1933.11	1883.88	3934.81	2782.9	4680.38
A0A0R4IWM3;A0A8M3B270;A0A8M3B9D0	A0A0R4IWM3;A0A8M3B270;A0A8M3B9D0	gak	91.6301	97.763	71.2487	152.231	168.978	152.71
Q642H3	A0A8M2BL09;Q642H3;A0A8M2BKJ6;A0A8M2BKJ7	sept8a	529.974	579.528	722.268	1199.38	1160.8	968.316
A0A0R4IA89;A0A8M3AYX4	A0A0R4IA89;A0A8M3AYX4;A0A8M9PI83;A0A8M9PVL0	si:ch211-203c5.3;si:rp71-7l19.2	83.9817	83.9817	83.9817	137.737	181.284	137.737
Q6NWY1	Q6NWY1	cb997	56.129	59.5101	42.7191	77.1002	108.448	101.433
F1Q9R5	F1Q9R5	steap4	1040.45	752.101	892.176	1605.56	2021.06	1228.69
Q6IQ66	Q6IQ66	wu:fe48a12	263.254	428.422	421.735	708.579	548.152	754.885
A0A0R4IPR0;A0A0R4IWH3;A0A8M2B8N1;A0A8M3AL92;A0A8M3ALY6;A0A8M3ATM7	A0A0R4IPR0;A0A0R4IWH3;A0A8M2B8N1;A0A8M3AL92;A0A8M3ALY6;A0A8M3ATM7	ptpn13;wu:fb50g04	149.503	135.252	135.411	257.963	240.519	260.418
E7FCK6	E7FCK6	nufip2	22.9318	23.6517	25.2061	38.8253	50.5703	39.7307
A0A140LGK1	A0A140LGK1;A0A8M9PWJ9	cb245	775.815	947.402	1036.85	1522.22	1805.74	1632.83
Q1RLV2	Q1RLV2	zgc:136807	107.823	107.513	94.5819	196.501	188.314	171.983
A0A8M6Z6P7;Q7ZVV7	Q7ZVV7;A0A8M6Z6P7	sec23b;zgc:86871	496.325	441.672	427.67	693.327	898.486	861.364
A0A8M1RMU0;F1Q6K0	F1Q6K0;A0A8M1RMU0	plpp3	144.972	120.957	110.121	259.942	228.135	187.36
Q502D1	A0A8M3B8E8;Q502D1	glod5	571.126	326.484	317.604	720.614	751.047	710.234
A1L2C0	A1L2C0	zgc:158777	101.396	88.9023	96.1004	193.663	172.578	147.911
A0A0R4I9V4	A0A0R4I9V4	polr1a	54.6945	54.6945	60.948	106.343	110.677	88.6784
Q5RHE5	Q5RHE5	si:dkey-90m5.4	441.96	391.357	405.559	586.252	858.239	776.857
Q6NUX4	Q6NUX4	zgc:85809	144.686	249.125	297.724	413.98	436.271	386.531
Q08BZ5	A0A8M3B812;A0A8M9P3F8;A8KBI4;Q08BZ5	wu:fb61g08	1367.14	906.407	822.797	1596.26	1907	2030.42
Q7SXJ4	Q7SXJ4	hibadh	472.842	509.654	567.173	916.004	891.79	958.201
A0A8M2BG14;A0A8M2BG21	A0A8M2BG14;A0A8M2BG21;A0A8M9QA74	ccbl2	675.852	463.073	500.852	1126.4	817.492	982.179
A0A8M3AS04;F1Q6Z6	F1Q6Z6;A0A8M3AS04	si:ch1073-179p4.3	61.1822	61.1822	75.297	132.593	96.1113	123.855
A0A8M1NUZ9	A0A8M1NUZ9;A0A8M9QJS0	comtd1	140.387	131.536	137.158	250.952	198.57	279.849
A1A5Y8	A1A5Y8	zgc:158410	212.191	271.851	237.087	364.212	417.324	503.298
Q4QRH6	Q4QRH6	si:ch211-210k13.1	99.0062	134.103	131.153	206.679	222.843	217.453
Q7ZVG1	Q7ZVG1;A0A8M3APK4	zgc:56036	6433.77	6224.07	7071.41	12615.1	8984.59	13405.6
Q9PUC4	Q9PUC4	unp309	604.854	665.173	717.137	1226.59	1274.72	1022.17
Q6NZ32	Q6NZ32	wu:fb61f06	344.993	144.622	237.904	379.681	468.826	440.393
A0A0R4IC20	A0A0R4IC20	si:ch211-276i12.9	31.2488	34.9489	31.2488	51.6187	51.9603	68.9648
F1RBN2	F1RBN2;A0A0H2UKG1	spag1a	120.108	70.3611	71.9533	162.015	152.439	149.692
A0A8M9PJG7;A0A8M9PWW2;A0A8M9Q2N6;A0A8M9Q7X9;A0A8M9Q7Y3;A0A8M9QDC4;A0A8M9QDC9	A0A8M9PJG7;A0A8M9PWW2;A0A8M9Q2N6;A0A8M9Q7X9;A0A8M9Q7Y3;A0A8M9QDC4;A0A8M9QDC9	si:ch211-132g1.3	107.905	105.253	97.7301	153.949	229.268	166.022
F1QR78	F1QR78	beta2i	236.531	195.577	195.577	399.359	408.366	301.011
Q6PBX9	Q6PBX9	reep5	198.561	164.264	166.676	318.238	284.602	332.102
O57330	O57330	psmb8	143.125	86.3571	101.479	226.135	199.275	158.674
E7EZE6	E7EZE6	LSM3	649.227	963.587	1038.64	1634.67	1671.89	1372.74
A0A8M6Z9B8;B7SEE0	A0A8M6Z9B8;B7SEE0	irf3	40.2147	58.8073	53.4913	74.7533	82.3355	111.674
A0A0R4ICL5;A0A8M1PSG8	A0A0R4ICL5;A0A8M1PSG8	sec24a	496.557	580.558	584.16	859.182	1030.64	1037.7
A0A8M2BE98;A0A8M2BEF7;A0A8M3AV33;A0A8N7T766	A0A8M2BE98;A0A8M2BEF7;A0A8M3AV33;A0A8N7T766	edem3	189.456	116.544	170.108	248.247	256.102	333.927
Q6DHE8;Q6DHM9;Q7T2E8	Q6DHM9;Q6DHE8;Q6NUX8;Q7T2E8;Q7T399;A0A8M9QIE1;Q0P3X9	rhoab;rhoac;rhoad	940.176	1163.44	1636.46	2378.38	1974.22	2224.6
Q6PFU4	Q52WY2;Q6PFU4	cdc42a	360.854	350.745	397.481	566.225	705.335	677.149
Q6TNP8	Q6TNP8	vps26a	192.252	157.908	132.612	262.078	289.608	294.864
A0A8M3AS86;A0A8M3B0J0;E7F5B6	A0A0R4IGB5;A0A0R4IRN7;A0A8M3AS86;A0A8M3B0J0;E7F5B6	si:ch211-235e9.8	55.692	69.7535	55.692	125.551	116.705	74.933
O93598	O93598	stat1	190.831	256.471	248.594	448.233	424.243	346.063
Q9IBD0	Q9IBD0;A0A8M2BGA1;A0A8M2BGA2;A0A8M2BGA3;A0A8M2BGB8;A0A8M2BGC2;A0A8M2BGX4;A0A8M3AUD4;A0A8M3AUE0;A0A8M3AUE5;A0A8M3AUE9;A0A8M3B1C3;A0A8M3B1C7;A0A8M3B487;A0A8M3B493;A0A8M3BB44;A0A8M3BB48;A0A8M9PP42;A0A8M9Q1S9;A0A8M9QH64	celf1	447.546	334.069	705.29	812.325	910.601	876.787
Q7SXK5	Q7SXK5	amdhd1	2761.23	3163.71	3694.71	6954.79	4950.97	4872.32
A0A8M3B812	A0A8M3B812;A0A8M9P3F8;A8KBI4	LOC100007703	44.1565	68.1182	44.1565	90.6626	83.9007	97.5421
A0A8M3B3Q2;A0A8M9PN42;Q6P0F1;Q7ZVY3	A0A8M3B3Q2;Q6P0F1;Q7ZVY3;A0A8M9PN42	fb98f01;nfyc	35.7412	32.6889	51.1755	67.6324	77.7601	62.5463
Q6DGD8	A0A8M2BGI7;Q6DGD8	zgc:100971	205.065	194.616	192.806	325.255	371.686	332.266
Q08CI4	Q08CI4	ccnyl1	21.6137	21.6137	21.6137	33.9258	33.9258	44.736
A0A8M2BGJ6;Q6PCR2	A0A8M2BGJ6;Q6PCR2	ipo9;zgc:66429	82.5952	113.182	106.562	150.811	202.211	171.833
Q6NXB2	Q6NXB2;A8WG12	pdzd11	83.4508	83.4508	83.4508	149.228	160.305	124.219
Q7SXV9	Q7SXV9;F1R5E6	calub	1231.63	1646.59	1294.22	2105.26	2084.58	3035.76
Q6IQC6	Q6IQC6	zgc:86833	49.8204	105.001	100.253	157.501	138.827	145.097
Q7SYB5	Q7SYB5;A0A8M6Z7K3	def6	57.3769	57.3769	61.6911	94.2439	94.2439	116.822
A0A0R4IHX2	A0A0R4IHX2	fb95f04	94.8111	94.8111	94.8111	202.069	154.95	135.093
Q6NZ06	Q6NZ06	ilf2	243.543	304.167	259.957	482.143	537.155	375.715
B7ZD40	B7ZD40;Q567Y5	sar1a	238.057	250.139	214.779	370.409	434.501	408.953
Q9PVF7	Q9PVF7	jup	573.394	584.729	596.537	940.194	1121.91	967.16
F1R9A9	F1R9A9	serpinb1l1	244.244	127.803	235.267	350.941	346.223	351.061
A0A8M6Z2M1;A0A8M9QB21	A0A8M6Z2M1;A0A8M9QB21;Q503Y5	gsr;zgc:110010	682.217	313.63	501.928	952.571	857.048	772.732
A0A0R4IKR8	A0A0R4IKR8	hip1r	56.5747	56.5747	56.5747	94.0478	104.527	94.0478
A0A8M2BAZ7;A0A8M9PQA1	A0A8M2BAZ7;A0A8M9PQA1	bckdhbl	78.7654	83.1743	91.3586	143.912	159.147	133.388
Q9PTH5	Q9PTH5	wu:fk89d05	784.109	995.099	1011.29	1785.52	1592.18	1423.73
A0A8M6Z2I9;A0A8M6Z345;B0S673	A0A8M6Z2I9;A0A8M6Z345;B0S673	coa1	46.6161	46.6161	80.6728	105.672	86.1715	106.05
Q6P119	Q6P119	si:dkeyp-118h9.4	967.75	1551.99	1444.79	2465.71	2135.89	2184.9
A0JPE9	A0JPE9;F1QS50	gk5	95.7472	108.944	84.943	165.96	158.009	171.436
Q6PH71	Q6PH71	zgc:66026	376.451	223.46	297.652	509.073	553.763	472.299
Q6P0G5	Q6P0G5	wu:fb11c10	901.819	913.656	1258.15	2049.4	1618.48	1575.36
A0A8M1P3X2	A0A8M1P3X2	acss2l	137.65	113.798	183.783	214.829	300.201	227.069
F1QTA6;Q6PE41	F1QTA6;Q6PE41	zgc:66030	38.1331	38.1331	38.1331	46.9797	69.057	78.978
Q7ZUC7	Q7ZUC7;A0A8M9PR36;A0A8M9QDX0	ptges2	214.564	195.224	216.349	377.29	343.673	346.158
Q7ZUQ1	Q7ZUQ1	Cdc42	332.24	269.749	204.76	479.098	474.211	421.235
Q1LVD7	Q1LVD7	si:dkey-72l14.9	399.701	427.502	454.342	728.688	789.315	665.097
Q5U370	Q5U370	zgc:92804	92.567	197.845	184.524	277.073	238.217	292.506
Q32LW9	Q32LW9	pdp2	90.4303	86.7632	97.8502	164.822	156.308	146.547
A0JME6	A0JME6	isoc2	3075.92	2324.07	2227.27	5288.58	3786	3883.81
A0A8M9PGZ6	A0A8M9PGZ6	LOC110437705	225.473	191.137	186.168	359.388	273.244	390.239
Q6PE18	Q6PE18	pi4k2a	89.3844	105.456	103.71	171.43	174.407	159.49
A7E2L0	A7E2L0	si:ch211-9d9.5	378.411	687.735	451.407	712.706	926.559	924.732
Q7SZQ6	Q7SZQ6	ARHGDIB	143.111	128.523	129.97	207.544	245.36	224.357
A0A8M1PCD1	A0A8M1PCD1	txnrd1	433.792	397.953	434.855	689.136	897.854	548.602
Q6PBK1	Q6PBK1	mix23	425.404	261.86	222.549	553.397	436.211	543.45
A2BG43	A2BG43	gltp	136.547	169.024	181.927	258.127	280.047	282.609
A1L284	A1L284	zgc:158702	369.338	334.956	425.238	672.924	586.978	640.615
Q6P971	Q6P971	pycr1	84.3713	62.1346	71.0985	141.621	118.078	105.688
Q5MJ86	Q5MJ86	gapdh-2	394.883	326.402	401.296	700.58	652.738	530.08
A4JYP0	A4JYP0	tapbpl	54.3335	55.0527	50.6535	103.841	79.31	84.4721
A0A8M1REL7	A0A8M1REL7	LOC100332592	160.338	97.4492	128.928	201.275	238.013	207.284
A0A8M2B9E1;A0A8N7TBD0;E7F6M0	E7F6M0;A0A8M2B9E1;A0A8N7TBD0	nck1a;nck1b	42.7928	55.0233	55.061	82.8316	85.9937	86.6354
Q3S344	Q3S344	hmn	499.071	609.26	516.502	892.812	788.551	1032.66
A0A8M1P4I3	A0A8M1P4I3	zgc:56010	342.187	297.414	271.687	552.734	478.841	487.952
A0A8M9P7V6;A0A8M9PIQ9;A0A8M9PK89;A0A8M9PPQ6;A0A8M9PXQ9	A0A8M6YY36;A0A8M9P7V6;A0A8M9PIQ9;A0A8M9PK89;A0A8M9PPQ6;A0A8M9PX40;A0A8M9PXQ9	sorbs2a	58.8067	82.4795	60.1463	102.549	127.742	105.49
A0A0R4IMX2;A0A8M2B375	A0A0R4IAZ9;A0A0R4IMX2;A0A8M2B330;A0A8M2B375;A0A8M6Z9C2	im:7145364;sec24c	535.565	602.539	540.404	845.126	989.106	962.959
F1QAX0	F1QAX0	dgcr14	44.6851	35.137	35.137	80.1316	55.6306	55.6306
Q1LWV7	Q1LWV7;A0A8M9P137	meak7	36.5178	36.5178	36.5178	61.5819	56.6633	63.9687
Q6P016	Q6P016	zgc:77825	655.449	622.414	656.033	1155.83	1062.69	985.435
A0A8M1PVD2	B8QSI4;A0A8M1PVD2;A0A8M1PZW5;A0A8M1QLT2;A0A8M9QPQ0	a2ml	1027.62	1033.33	1140.51	1654.69	2126.65	1522.43
A4IG17	A4IG17	sfrs18	43.1258	43.7899	42.8116	62.4328	61.8038	90.6361
Q503Y0	Q503Y0	zgc:110020	102.327	88.6646	76.0662	141.614	167.183	132.709
Q6DBR3	Q6DBR3	zgc:91926	466.826	574.12	611.19	1029.53	835.775	864.434
Q801U3	Q801U3	sfrs3a	1478.89	1507.19	2469.71	3127.57	2860.13	2997.6
A0A0R4IGK4;A0A2R8RTR5;F1QCQ7;O93423	A0A0R4IGK4;F1QCQ7;A0A2R8RTR5;O93423;Q568N1	band7.2	651.26	678.675	668.224	1112.94	1214.45	961.249
Q5PR40	A0A286Y993;A0A8M2BGX5;A0A8M3ASB5;A0A8M9Q0C1;Q5PR40	zgc:103612	304.138	382.67	278.521	532.316	418.587	636.923
A0A8M9P8W1	A0A8M9P8W1	ephx2	546.656	890.768	1013.4	1150.66	1429	1447.69
Q7ZW96	Q7ZW96	wu:fi20f07	648.177	902.68	822.048	1378.87	1077.97	1440.66
Q9I9E5	Q9I9E5	Snrpn	639.145	439.664	796.503	920.276	1215.48	942.096
A0A8M1N1B6	A0A8M1N1B6	ndufa3	266.955	236.33	306.298	356.578	482.055	489.63
F1R961;Q503Q9	F1R961;Q503Q9	acot9	59.8249	59.8249	59.8249	91.9229	91.9229	110.482
A0A8M1PHN1;Q6PC66;Q6TGR7	A0A8M1PHN1;Q6PC66;Q6TGR7	ptena;wu:fc52g04	30.8703	42.2579	46.7955	61.1689	66.989	68.2464
Q803Q7	Q803Q7	aldoa	531.352	627.803	642.108	948.122	1087.28	914.012
Q6DGB2	Q6DGB2	zgc:100926	224.858	110.293	145.757	257.135	270.034	260.253
A0A8M9PJK7;A5D6S2;A8DZG9	A5D6S2;A8DZG9;A0A8M9PJK7	DKEY-33I11.3;si:dkey-33i11.3	33.2521	33.2521	50.7942	70.5221	66.2331	55.2542
F1R5X7	F1QDB3;F1R5X7;Q6DH64	dhrs11b	2417.75	3226.8	2680.13	5628.69	3856.75	4138
A0A8M1RI06	A0A8M1RI06	wu:fi37e09	391.66	367.842	388.912	606.655	634.301	635.682
A2Q0R5	A2Q0R5;A0A8M9Q3K0	IDO	778.797	460.752	573.398	1053.38	971.353	937.138
Q6P026	Q6P026	banf1	379.408	432.922	381.508	758.318	522.838	667.755
Q6PFT7	Q6PFT7	wu:fb08h08	725.345	665.706	803.186	1030.25	1434.66	1105.23
A5PMC1	A5PMC1	wu:fk91f10	268.083	355.694	351.32	520.359	418.382	647.167
Q6L5P4	Q6L5P4	MRPS33	140.5	156.181	147.32	270.11	226.005	226.005
F1QHG6	A0A8M3B005;F1QHG6	im:7138535	238.736	293.736	252.081	485.328	370.844	419.015
F1QB30;Q6PFU8	F1QB30;Q6PFU8	amfr	118.811	107.677	102.547	205.619	171.034	157.896
A0A8M1NXI0	A0A8M1NXI0	pdia3	8050.59	13218.5	12997.5	20856.4	15786.9	18959.8
A0A8M9PB35;Q29R98	Q29R98;A0A8M9PB35	olah	82.9121	91.7317	122.936	186.522	152.73	143.608
A0A8M6YU45;Q5SPJ4	A0A8M6YU45;Q5SPJ4	serpina1;wu:fb61c07	407.745	490.61	294.351	532.846	655.19	746.51
F1QXM5	F1QXM5	ldhd	232.752	236.602	269.97	395.643	386.32	415.542
Q7ZUJ8	Q7ZUJ8	wu:fb11d10	512.393	531.983	583.776	1028.43	878.862	729.451
A0A2R8Q8X4;A0A2R8QLQ0;A0A2R8QTX4;A0A8M6Z8M3;Q9PTK4	A0A2R8Q8X4;A0A2R8QLQ0;A0A2R8QTX4;A0A8M6Z8M3;Q9PTK4	fb72d01;hug	274.846	220.992	277.495	398.759	444.4	409.142
Q3B7H1	Q3B7H1	gatd1	77.8745	69.6569	96.0072	149.334	115.563	129.47
P62447	A0A0R4IZJ5;P62447	zfpl1	96.8751	195.944	199.252	277.84	272.477	246.36
Q64HD0	Q64HD0	shbgl	223.017	247.082	224.304	345.245	415.643	362.263
A0A8M2B1Z9;A0A8M3AWF2;A0A8M9Q695	A0A8M2B1Z9;A0A8M3AWF2;A0A8M9Q695	erap1a	204.763	167.245	177.819	310.66	288.191	289.308
A0A0A0MPL4;A0A8M9PW65	A0A0A0MPL4;A0A8M9PW65	stx7l	177.051	132.642	153.584	265.125	220.419	262.488
A0A2R8RQB0;F6NMG5	A0A2R8RQB0;F6NMG5	si:dkey-217k21.3	44.535	56.9075	53.2395	84.4845	95.3022	69.8158
B0V3R7;Q8AYE2	B0V3R7;Q8AYE2	HCII	210.067	180.474	167.472	284.137	304.44	311.158
Q5BKV3	Q5BKV3	zgc:103768	889.478	769.613	940.531	1413.07	1557.88	1216.41
A0A8M6Z0J2	A0A8M6Z0J2	LOC100333618	64.4967	72.3869	89.9674	131.852	113.708	119.833
Q5XJC6	Q5XJC6	zgc:103434	148.289	133.451	155.731	218.942	241.926	242.671
Q5XJA3	Q5XJA3	prrc1	552.361	1003.11	1026.94	1484.71	1251.31	1415.73
Q7ZTW6	Q7ZTW6	CYP3A	1140.99	791.561	842.494	1369.17	1641.46	1436.9
Q561S1	Q561S1	fabgl	801.957	978.968	867.105	1602.19	1279.32	1357.75
F1QC03	A0A8M9NZB7;A7MBU7;F1QC03	zgc:171680	22.9544	24.3285	32.529	41.9045	40.3001	45.5501
A0A8M1RIV5	A0A8M1RIV5	ggcx	451.039	426.647	471.691	684.116	699.197	776.422
Q5XJ75	Q5XJ75	zgc:103574	81.2096	131.563	82.72	174.863	158.273	138.9
F1Q8I4	F1Q8I4;Q803R3	PTP-1B	80.9985	80.9985	80.9985	154.527	98.8511	134.052
Q7ZVX4	Q7ZVX4;Q6PE19	cb731	367.493	587.638	693.841	925.634	819.079	882.911
A0A0R4IEP5;A0A0R4IPE8;A0A8M3AJC2;A0A8M3ATP0;A0A8M9NZC0;A0A8M9P7Z0;A0A8M9PD59;A0A8M9PJJ8;A0A8M9PMI8	A0A0R4IEP5;A0A0R4IPE8;A0A8M3AJC2;A0A8M3ATP0;A0A8M9NZC0;A0A8M9P7Z0;A0A8M9PD59;A0A8M9PJJ8;A0A8M9PMI8	map7d1a;si:ch211-207m11.1	44.2181	52.3113	51.6354	88.8987	74.7632	72.2116
Q6NUX6	Q6NUX6;A0A8M9PTU9	zgc:85807	205.569	234.745	241.95	354.845	405.069	326.127
A0A2R8QLH1;E9QE54	A0A2R8QLH1;E9QE54;Q4V957;Q6PEH6	wu:fi30c11	419.639	408.84	408.871	618.367	657.28	692.016
Q8JHH4	Q8JHH4	atp6e	159.023	111.439	136.456	195.964	234.649	216.448
Q860B9	Q860B9	wu:fb54c03	134.493	228.457	195.337	276.416	299.265	311.17
Q1LXK4	Q1LXK4	mov10b.1	418.467	832.816	725.228	1104.95	982.805	1031.76
F8W2M8	F8W2M8;A0A8M2B594	tpp1	622.751	461.733	541.014	884.068	986.755	690.09
F1QM86	F1QM86;Q6IQ71;A0A8M2B2K9	cbx1	167.038	217.472	217.046	312.972	337.772	296.902
Q7ZV37	Q7ZV37	fk72d03	159.485	125.731	136.332	207.185	226.532	229.014
Q803B0	Q803B0	cb863	9539.24	8842.68	10176.7	15298.9	14684	14911.1
A0A8M9PQW2	A0A8M9PQW2	ap3b1	224.269	230.727	154.128	323.884	297.938	335.05
Q6DGQ2	Q6DGQ2	wu:fc54e04	290.964	449.065	400.646	698.291	518.382	573.67
A0A8M2B9X2	A0A8M2B9X2	si:ch211-152c8.5	642.188	514.208	664.86	1103.25	886.825	865.033
A0A0R4IA93;A0A0R4IQI9;A0A8M3AP08;A0A8M3B733	A0A0R4IA93;A0A0R4IQI9;A0A8M3AP08;A0A8M3B733	ckap5;im:7143385	97.4913	88.0169	97.2495	153.091	147.154	142.406
A0A8M6YWJ3	A0A8M6YWJ3	LOC101886447	86.9798	100.762	126.079	167.934	152.553	170.537
Q803M7	Q803M7	wu:fb09c07	293.884	347.763	324.879	510.745	581.46	418.936
A0A2R8Q1Q7	A0A0R4IEV6;A0A2R8Q1Q7	si:ch211-202f5.3	77.3561	87.818	78.0988	109.593	118.9	151.359
A0A0B4J1A5;A0A8M9QBU8;Q6NUX1	A0A0B4J1A5;Q6NUX1;A0A8M9QBU8	EWSR1;ewsr1a	131.011	131.963	135.74	188.89	245.525	188.144
A0A8M1QKY6;A0A8M9PAQ3;F1R7X5	A0A8M9PAQ3;A0A8M1QKY6;F1R7X5	SUCLG2;suclg2	13653.9	12758.9	15376.1	25098.8	19108.1	21003.7
Q6P5M5;Q7ZUW4	Q6P5M5;Q7ZUW4	DKEY-238C7.11;wu:fb16f02	1184.88	1852.72	1422.8	2261.18	2427.6	2270.58
Q68EK7	Q68EK7	rab4b	87.5646	103.129	138.248	166.765	174.417	172.04
Q7T366	Q7T366	wu:fc33b02	229.831	302.33	340.869	441.928	386.306	533.738
Q6PBS6	Q6PBS6	tmem258	238.92	350.595	398.389	540.292	461.187	538.762
A0A2R8Q922;A0A2R8QM21	A0A2R8Q922;A0A2R8QM21	cldn10l1b	260.928	229.09	288.331	426.037	396.026	390.462
F1QGH7	F1QGH7;Q8JID2;A0A5H1ZRJ2;A0A8M6Z121	ctnnb1	1009.24	884.67	816.728	1411.35	1481.7	1328.97
Q5XXA7	Q5XXA7;A0A8M3AN22	hdgfl2	108.285	117.025	124.421	156.616	203.825	183.904
A0A8M2BDI8	A0A8M2BDI8;A0A8M2BDJ5;A0A8M2BDM6;Q66HY6	ncoa5	132.363	124.365	144.235	199.368	221.581	201.641
F1R5H6	F1R5H6;A8CYR1;F1QQP6;Q1LWX7;A0A8M2B828;A0A8M2B835;A0A8M2B838;A0A8M2B853;A0A8M2BCV5;A0A8M2BCV6;A0A8M2BCY3;A0A8M3ASX2;A0A8M3B2Y4;Q6NZW1	brd4	48.9938	53.4288	48.9938	75.0396	79.6832	80.2294
Q08CD8	Q08CD8	zgc:153231	157.372	241.598	231.969	324.769	301.267	352.273
F1RDD5	F1RDD5	fc55d01	10.9742	10.9742	11.6961	17.3617	17.3617	17.3617
F1R9C6	F1R9C6	zgc:86841	262.52	290.465	292.549	501.238	421.527	386.129
Q6PBL5	Q6PBL5	zgc:73350	103.93	112.488	115.279	173.584	172.295	167.537
Q7SY50	Q7SY50	zgc:63505	486.117	444.443	470.826	756.144	780.459	629.185
Q5SPK4	Q5SPK4	si:busm1-132m23.3	45.5768	44.1245	52.1934	76.2998	83.7218	59.0475
E7EXT5	E7EXT5	igflr1	53.4556	50.1099	39.2945	62.9502	81.2044	76.25
Q5XJU9	Q5XJU9	zgc:101541	419.124	390.716	432.526	630.526	609.999	675.631
Q9PW80	Q9PW80;A0A0R4IYT0;A0A8M9P1P8;B2GT58	igf2bp3	474.188	772.495	721.857	1034.55	1082.26	915.038
Q642H5	Q642H5	ppp2r1b	432.122	406.806	439.5	677.751	664.586	625.113
Q6NYY9	Q6NYY9;F1Q6C7	vmp1	100.039	68.1013	102.449	112.098	150.907	153.177
Q8AY63	Q8AY63	bck	119.143	103.614	126.585	143.741	214.527	179.001
A5WW31	A5WW31	fc27g02	402.911	397.906	464.197	652.686	730.709	552.187
A0A0R4ITC5	A0A0R4ITC5;A0A0R4IPE4;A0A8M3B4M5	trrap	30.4718	30.4718	30.4718	45.5802	42.5842	51.5186
F1R8Q4	F1R8Q4	fe47d07	42.9503	77.6422	70.6631	91.2707	108.988	91.9079
Q7ZVT3	Q7ZVT3;A0A8M2BL83;A0A8M3AM46;B2GRL0	sass6	115.481	147.74	119.005	221.533	190.699	171.088
A0A8M6Z377;A0A8M9P2A0;A0A8M9PNY5;A0A8M9PS85;A0A8N7TDV6	A0A8M6Z377;A0A8M9P2A0;A0A8M9PNY5;A0A8M9PS85;A0A8N7TDV6	LOC100534973;piezo1	140.977	170.009	146.98	238.103	221.828	237.753
Q6IQP2	Q6IQP2	wu:fd20e06	109.384	94.3142	76.2481	158.567	141.938	125.744
Q6TNV0	Q6TNV0	COX4I1	12500.7	16394.9	19722.7	27045	21130.2	25769.1
A0A2R8Q9E0;A0A8M3AV09;A0JMN8	A0A2R8Q9E0;A0A8M2BEE1;A0A8M2BEE5;A0A8M3AV09;A0JMN8	osbpl9;zgc:154069	127.338	181.007	136.69	250.94	223.855	200.31
Q6DEL5	Q6DEL5	zgc:101119	45.9013	39.1181	32.5148	53.1355	58.3489	66.6831
A0A8M2B1U6;Q52PJ3	A0A8M2B1U6;Q52PJ3;A0A8M1RM42	CRMP2;dpysl2b	138.681	189.284	233.517	312.619	263.88	274.377
A0A8M6Z512;A0A8M6Z5N5;A0A8M9Q952;F1QA07;Q5PRA8	F1QA07;Q5PRA8;A0A8M6Z512;A0A8M6Z5N5;A0A8M9Q952	arhgef7;arhgef7b	157.034	173.297	177.602	260.719	251.062	257.3
Q7ZVX6	A0A8M2B283;Q7ZVX6;B2GSP4	uba3	89.4144	83.928	89.9864	147.736	138.235	112.414
A0A8M2BKS1	A0A8M2BKS1	zgc:152945	972.128	952.946	888.899	1516.96	1456.15	1283.61
A0A8M9PFX6;Q6DC05	A0A8M9PFX6;Q6DC05	fa03b09;tm9sf1	124.672	218.825	199.857	264.891	295.977	260.39
Q6NZ18	Q6NZ18;A0A8M2BH01;A0A8M3AJJ6;A0A8M3AR35;A0A8M3ATY7;A0A8M3B243;A0A8M9P7R6;F1QQM1	khdc4	23.9373	23.9373	23.9373	36.1581	36.1581	36.1581
Q08CK7	Q08CK7;A0A0B4J1A6	igf2bp1	481.444	731.55	604.606	864.772	1031.95	846.966
Q6DC72	A0A8M3AKW8;A0A8M9PN96;Q6DC72	wu:fb07f02	242.314	143.234	212.392	324.649	301.308	276.116
A3KPG5;A8KBB1	Q7SZ53;A0A8M2BA52;A3KPG5;A8KBB1	crp3;si:ch211-234p6.12	1630.35	1992.49	2207.97	2725.6	2997.27	3067.91
Q6NWH2	Q6NWH2	marcksl1b	544.37	415.276	417.417	614.262	745.071	715.407
Q5XIX8	A0A2R8PVF5;Q5XIX8	borcs5	161.35	212.691	161.35	285.891	259.408	259.408
E7F244	B8A518;Q6DC49;Q6NWK7;E7F244;Q6P972	si:ch211-114n24.6	3685.26	5723.55	4757.26	7269.8	7835.72	6145.25
A0A8M3AWW8;A0A8M3AWX2;A0A8M3AWZ2;A0A8M3AWZ7;A0A8M3B3E1;A0A8M3B3E6;A0A8M3B6C6;A0A8M3B6D2;A0A8M3BD56;A0A8M6Z2X9;E7EZD1	E7EZD1;A0A8M3AWW8;A0A8M3AWX2;A0A8M3AWZ2;A0A8M3AWZ7;A0A8M3B3E1;A0A8M3B3E6;A0A8M3B6C6;A0A8M3B6D2;A0A8M3BD56;A0A8M6Z2X9	im:7138260;nbeaa	137.508	128.392	135.595	175.65	218.894	207.163
Q90X38	Q90X38	gpkow	39.0023	50.2261	39.0023	71.4124	51.508	69.0369
Q6P3L0	Q6P3L0;E9QEQ6	mvp	1114.07	1047.56	1127.63	1513.09	1710.64	1697.25
F1QCU4	F1QCU4	si:ch211-10e8.4	397.961	342.973	452.177	623.731	581.937	576.961
A0A8M9QKC3	A0A8M9QKC3	ate1	131.961	86.0356	101.026	160.411	170.098	145.862
E7F6D6	E7F6D6	si:ch1073-174d20.2	141.459	145.174	130.7	197.857	209.717	215.452
A0A8M2B7S1;A0A8M2B7T2;A0A8M9PBU8;Q5VSI7	Q5VSI7;A0A8M2B7S1;A0A8M2B7T2;A0A8M9PBU8	reps1;si:dkey-217m5.1	75.2581	115.353	86.8255	136.082	126.685	150.55
A0A8M6Z1R1;Q7T314	A0A8M6Z1R1;Q7T314	tomm40;wu:fb68h07	223.039	263.894	261.678	387.689	409.616	315.467
H0WES8	H0WES8	USMG5	569.851	570.054	600.173	916.579	791.26	876.68
A0A8M2BKD5;Q7ZVG3	A0A8M2BKD5;Q7ZVG3	g3bp1;wu:fj17h05	217.167	330.264	274.074	409.667	427.978	382.229
Q6NV33	Q6NV33;A0A8M2BAG2	zgc:56380	1472.09	1017.43	1220.9	2115.05	1554.07	1824.58
A0A8M2BD00;F1QZW7;Q4V9C6	A0A8M2BD00;F1QZW7;Q4V9C6	fc28f07;ilf3a;zgc:113842	139.813	203.428	221.099	267.403	284.971	281.285
Q6IQ59	Q6IQ59	uqcrc2	3007.99	2749.72	3485.71	4857.29	4574.58	4211.07
A0A0R4IGT8;A0A8M9P5H8;A0A8M9PFH4;A0A8N7T5X9	A0A0R4IGT8;A0A8M9P5H8;A0A8M9PFH4;A0A8N7T5X9	magi3a	30.7475	30.7475	30.7475	48.4978	40.8077	46.7809
Q6NYJ1	Q6NYJ1	zgc:77542	776.895	1125.36	1062.19	1531.76	1406.13	1435.05
Q6P3G9	Q6P3G9	txndc4	891.327	1346.74	1308.96	1793.07	1622.8	1814.64
Q6IQP5	A0A2R8Q1X2;Q6IQP5	eno1	437.601	612.404	497.784	623.778	845.11	808.683
E7FAE7	E7FAE7	fd10a10	165.417	144.815	140.461	210.645	196.95	254.97
A0A8M3AJI9;Q6PBQ5	A0A8M3AJI9;Q6PBQ5	zgc:73297	74.2908	66.0428	76.1002	103.484	91.8853	122.784
A0A8M3AXL2;Q7SZY1	A0A8M3AXL2;Q7SZY1	fc61g09;zK13A21.2	71.9453	100.894	68.5386	122.148	110.875	121.789
A0A8M6YUU1;A0A8M9Q0I3;A0A8M9Q0I8;A0A8M9QC41;A0A8M9QC44;A0A8M9QHC4;A0A8M9QHC8;A0A8M9QLH5;A0A8M9QLH7;A0A8M9QPX8;A0A8M9QPY1	A0A8M6YUU1;A0A8M9Q0I3;A0A8M9Q0I8;A0A8M9QC41;A0A8M9QC44;A0A8M9QHC8;A0A8M9QLH5;A0A8M9QLH7;A0A8M9QPX8;A0A8M9QHC4;A0A8M9QPY1	robo2	52.903	56.3171	56.625	85.8375	90.7538	67.133
A0A8M1P706;Q7ZWI6;Q9PT91	Q7ZWI6;Q803R3;Q9PT91;A0A8M1P706;A0A8M9Q9V6	PTP1B;ptp1b;ptpn1	440.29	576.772	620.963	914.815	759.964	730.882
B8A6D0;Q1JPU2	B8A6D0;Q1JPU2	murr1;zgc:136584	43.0504	43.0504	43.0504	67.7033	60.5923	61.026
F6NVJ1;Q6IQI7	F6NVJ1;Q6IQI7	cpn10	13696.9	17459	18699.6	27873.7	22692.1	22305
A4VCH0	A4VCH0	sacm1la	368.771	470.777	502.439	693.862	600.2	667.043
Q7ZVX8	Q7ZVX8	zgc:55524	300.653	238.052	253.161	362.189	442.549	352.341
A0A8M9PNP7;A0A8M9Q7N2;A0A8M9QBR5;A0A8M9QBR9;A0A8M9QGR2;Q802Y4	A0A8M9PNP7;A0A8M9Q7N2;A0A8M9QBR5;A0A8M9QBR9;A0A8M9QGR2;Q802Y4	Hnrpc;zgc:55733	103.812	85.6254	84.1051	112.23	144.358	142.85
A0A8M3B088;F1QQN9	F1QQN9;A0A8M3B088	2023-09-02	394.275	409.094	483.503	681.101	638.309	558.257
Q6DHS1	F1RCB6;Q4KMI7;Q6DHS1;Q6IQR3;Q567E8;Q6IQL9;Q9I8V1	wu:fb63d03	9865.01	8966.49	9627.19	13080.5	14865.9	13550.5
Q6TGT9	Q6TGT9	SFRS5	768.44	1302.81	1054.09	1529.26	1595.27	1431.14
A0A8M9QBU1;Q66HW5	A0A8M9QBU1;Q66HW5	clpxa;zgc:92303	133.208	95.0394	110.962	147.491	191.635	154.959
Q4V918	Q4V918	zgc:114044	330.065	469.571	485.817	613.901	631.179	624.693
A0A8M1RR47;A0A8M9Q3N8;A0A8M9Q9W3	A0A8M1RR47;A0A8M9Q3N8;A0A8M9Q9W3	gramd2b	100.405	100.405	116.448	182.125	141.733	137.202
Q90YY7	Q90YY7	lass2	90.958	90.958	96.1035	128.674	127.614	147.333
A0A8M3B2A2;Q66I42	Q66I42;A0A8M3B2A2	msna;rdx	979.507	805.942	859.537	1198.81	1342.98	1296.93
Q6P0I2	Q6P0I2	zgc:77139	1261.5	2090.01	1877.78	2686.46	2293.08	2605.54
Q6PEI7	A9JT21;Q6PEI7;A3QJW5	ctps1	202.816	296.623	231.052	354.703	338.047	365.487
F1QSM3	F1QSM3;Q5BLJ2;Q6GQM8	cyp2x7	1102.83	1271.63	1337.66	1883.96	1891.21	1596.03
F1QK11	F1QK11	si:ch211-212g7.6	37.1233	41.7499	42.7584	70.6447	53.8002	51.3082
Q04475	Q04475;B0UYS1	b2m	580.681	388.488	416.738	697.143	687.084	615.302
Q5TYS5	Q5TYS5	scrn2	98.335	65.3183	81.7275	124.316	113.574	115.98
E7FD66	E7FD66;A0A8M9PYE1	aass	2069.02	1678.48	2000.59	2677.94	2995.57	2606.69
A0A8M2B4M4;F1Q9K1	F1Q9K1;A0A8M2B4M4	smarcc1a	173.914	209.396	192.388	262.742	294.347	272.044
A4QP62;F1Q9B5	A4QP62;F1Q9B5	si:ch1073-164k15.1	64.3294	65.9061	64.3294	97.1828	79.659	103.337
Q6PBN2	Q6PBN2	aida	99.7319	73.6024	77.278	131.956	115.575	113.327
Q7ZV68	Q7ZV68;A0A8M2B844	vps29	159.973	217.248	152.193	272.485	263.818	225.919
Q503E2	Q503E2	zgc:110670	148.848	138.453	137.644	206.325	206.039	198.644
F1Q8W8	F1Q8W8	calrl2	1033.82	1327.38	1173.87	1701.99	1683.36	1696.21
Q6DG36	Q6DG36	slc30a5	26.3632	26.0456	31.581	36.8385	36.4603	47.3237
F1R0J8	A0A8M2BI02;F1R0J8	zgc:66110	688.532	497.047	654.916	899.334	906.638	837.229
Q8AUT3	Q8AUT3	sly1	431.651	548.903	454.259	679.701	602.531	776.838
E7FGY2;Q6PC55	E7FGY2;Q6PC55	gid8a;gid8b	35.8677	35.8677	35.8677	46.3945	61.6143	46.3945
F1QFJ8	A0A8M9PCG7;F1QFJ8;A0A0R4IZE3;A0A8M2BGV0;A0A8M2BGX3;A0A8M2BGZ6;A0A8M9QKJ1;Q6P0V0	fb19a06	75.0574	96.4798	82.3076	109.235	122.117	132.589
A0A0R4IHR0	A0A0R4IHR0;Q6DHR4	zgc:92144	1168.47	1256.6	1372.46	1922.37	1840.3	1680.88
U6C7R6	U6C7R6	itcha	167.857	155.177	207.67	247.406	218.682	294.11
E7EZ02	E7EZ02	LSM8	165.421	245.6	249.247	334.157	331.829	279.323
Q7SY46	Q7SY46	atp6v1al	856.116	834.014	923.608	1206.65	1293.33	1233.94
Q7T2G1	Q7T2G1	irf2bp2b	190.654	227.33	226.36	275.531	340.852	304.05
A0A8M2BIL6;B7SNG4	B7SNG4;Q1LVG4;A0A8M2BIL6	IRa;insra	164.035	113.071	144.914	175.221	208.277	219.341
Q4V9D8	Q4V9D8;Q568M0	fb23a02	235.644	200.997	217.605	301.378	339.393	293.231
Q5XLR3	Q5XLR3	ncstn	58.1702	57.5396	75.4221	87.1955	100.663	84.6315
F1QGX0	F1QGX0	itgb6	256.846	288.223	303.128	413.141	459.097	336.397
X1WE18	X1WE18;A0A8M9PIR3	kank2	74.7487	55.0418	59.119	84.244	98.9919	85.8075
B2CZB8	A0A8M2BE74;A0A8M2BE97;A0A8M2BEB3;A0A8M2BEB4;A0A8M3APN2;A0A8M6Z7L0;A0A8M9Q9N1;A0A8M9QD45;A0A8M9QIJ9;B0S5H1;B2CZB7;B2CZB8	PMCA2	178.703	153.92	137.549	207.755	243.058	218.075
A0A8M9PSY6;Q7SYA8	Q7SYA8;A0A8M9PSY6	chia.4;zgc:63792	27.9681	27.9681	27.9681	37.7572	43.7257	37.7572
Q7SX58	Q7SX58	fj83g12	303.669	316.037	252.196	406.787	435.88	395.709
Q6DHH8	Q6DHH8	sult1c3	3004.5	2824.64	3021.97	4450.57	4374.93	3739.98
A0A8M3AVR0;A0A8M3BC88	A0A8M3AVR0;A0A8M3BC88	mylka	42.1577	40.3011	52.3573	59.6347	64.3804	67.2153
Q503U1	Q503U1	lyrm5a	195.387	121.508	153.117	231.695	228.273	206.182
Q7ZV56	Q7ZV56	zgc:56210	262.428	373.742	410.614	489.936	466.557	526.043
Q6P0U7	A0A0R4I9I2;Q6P0U7	CstF-64	490.056	764.911	697.374	913.94	983.201	863.504
E7F1E2	E7F1E2	si:dkey-165n16.1	280.757	239.821	283.098	413.983	365.362	356.437
Q6PBM1	Q6PBM1	glrx5	747.5	719.581	908.473	1099.31	1131.55	1121.83
A0A8M2BC07;Q7ZVN6	A0A8M2BC07;Q7ZVN6	rbm17;zgc:55840	267.331	273.737	323.863	414.198	406.301	399.419
Q6P032	Q6P032	wu:fj81h11	111.534	153.042	153.852	198.943	196.208	194.848
Q6IQ73	Q6IQ73;B2GRA4	chmp4c	114.774	101.409	123.272	172.451	157.005	148.883
A0A8M3AK66	A0A8M3AK66	si:ch1073-416d2.3	157.174	151.072	147.859	217.735	197.864	226.692
Q567F7	Q567F7	zgc:112077	158.22	189.02	223.496	252.788	255.604	294.895
A0A8M2BIB6	A0A8M2BIB6	dsg2l	146.632	145.988	186.453	215.826	237.802	220.074
Q5BKX1	Q5BKX1	zgc:103557	96.2952	155.334	134.339	176.99	176.99	188.239
A0A8M3AP33;A0A8M3ARX7	A0A8M3AP33;A0A8M3ARX7;Q800H4	matr3l1.1	79.4422	107.65	103.811	127.182	140.998	140.274
A0A8M9PU64;A0A8M9Q078	A0A8M9PU64;A0A8M9Q078;B0BLV5	cald1a	191.42	168.933	195.544	244.568	286.596	248.341
Q6P3J6	Q6P3J6	zgc:77672	148.862	145.061	169.213	226.368	200.868	220.563
A0A8M2B8M0;A0A8M9PVV1	A0A8M2B8M0;A0A8M9PVV1	sc:d217	185.294	252.963	223.061	337.628	280.808	306.261
Q90XG0	Q90XG0;A0A0R4IGG3	tpi1b	6363.42	6739.5	8213.26	11362.1	8839.54	9594.41
A0A8M9Q784;Q6PBA5	Q6PBA5;A0A8M9Q784	cnn2;wu:fb93a05	247.42	251.797	282.226	418.655	345.355	325.921
Q5XJD3	A0A8M3AYF7;A0A8M3B4M9;B2GRL3;Q5XJD3	fip1l1	110.854	140.363	132.517	189.902	158.589	185.636
A0A8M3AW47;A0A8M3AW54;E7F6G9	A0A8M3AW47;A0A8M3AW54;E7F6G9	uggt2	116.293	141.51	116.276	153.993	172.141	194.204
A0A0R4INA6;A0A8M6Z1J0;A0A8M9P8X5;A0A8M9PE84;A0A8M9PE88;A0A8M9PKR1;A0A8M9PKR6;A0A8M9PNR5;A0A8M9PNS0;D3KYK7;D3KYK8;D3KYK9;D3KYL0	D3KYK7;D3KYK8;D3KYL1;A0A0R4INA6;A0A8M9P2E8;A0A8M9PBI8;A0A8M9PH34;A0A8M9PSG2;D3KYK9;D3KYL0;D3KYL2;A0A8M6Z1J0;A0A8M9P061;A0A8M9P8X5;A0A8M9P8Y1;A0A8M9PBJ3;A0A8M9PE84;A0A8M9PE88;A0A8M9PE95;A0A8M9PKR1;A0A8M9PKR6;A0A8M9PKS3;A0A8M9PNR5;A0A8M9PNS0;A0A8M9PNS6;A0A8M9PP37;A0A8M9PSF7	gpgb1;gphna	296.287	323.941	302.883	411.956	411.28	460.006
Q08C89	Q08C89	zgc:153375	626.066	624.214	620.599	952.614	756.79	890.559
Q802U9	Q802U9	papss2	187.834	204.352	192.725	275.809	260.398	276.122
Q08BX0	Q08BX0	rab21	327.434	295.217	316.556	491.062	431.656	379.699
A0A8M2BB16	A0A8M2BB16	si:dkeyp-69e1.8	84.9602	84.9602	84.9602	113.121	115.082	123.989
Q7ZUP6	Q7ZUP6	zgc:55485	3063.6	2883.6	2860.6	3998.08	3901.84	4269.8
E7F9J1	E7F9J1	clpxb	227.786	176.613	199.146	260.579	298.17	274.621
Q08BL2	Q08BL2	zgc:153358	140.775	111.25	103.927	172.078	141.952	176.103
A0A8M9QCX8;A0A8M9QLH3;Q1ECY0	Q1ECY0;A0A8M9QCX8;A0A8M9QLH3	pmela;silva	132.981	132.981	149.251	209.408	156.447	203.711
Q08BM3	Q08BM3;A0A8M3BC96	sb:eu730	58.206	64.9758	66.8839	75.3979	91.4823	93.1773
Q4V942;Q7ZV01	A1L1U3;Q4V942;Q7ZV01	wu:fj98c08	97.0949	117.785	128.376	157.055	161.839	150.371
A0A8M2B222;A0A8M3BDK1;F1QKG2	A0A8M2B222;A0A8M3BDK1;F1QKG2	cb363;ptbp1b	115.928	154.277	117.277	168.634	190.814	170.246
Q6PGV1	Q6PGV1	atp6v0d1	196.529	192.307	199.412	254.042	280.945	267.46
A0A8M1QL44	A0A8M1QL44	dspa	124.881	138.635	160.275	169.936	216.497	191.254
Q6DHG2	A0A8M9NZ90;Q6DHG2	zgc:92327	109.064	112.243	88.8046	146.702	139.26	136.476
A0A2R8RJY3;Q7T349	A0A2R8RJY3;Q7T349	c6orf55;zgc:64104	497.503	538.945	547.778	778.577	674.93	701.243
Q6P0G2	Q6P0G2	zgc:77262	320.888	297.495	296.029	398.355	407.167	438.109
Q6DRK0	Q6DRK0	zgc:92923	311.223	236.072	260.698	364.589	367.422	365.577
Q6P3H7	Q6P3H7;A0A8M3AXF6	rbbp4	225.906	201.594	213.788	258.59	306.819	303.919
A0JME0	A0JME0	mrps28	226.099	228.999	238.68	344.841	314.599	280.13
Q06RG6	Q06RG6	tor	101.621	138.128	143.127	157.868	177.052	183.483
E7EYW5	A7MCL7;E7EYW5	si:ch211-161h7.6	392.625	432.646	479.207	650.574	499.226	616.41
Q8QHA7	Q8QHA6;Q8QHA7	cb927	3484.63	3035.97	3337.95	4411.12	4671.92	4254.42
E7FDL7	E7FDL7	sntb2	135.654	172.885	159.882	204.667	213.898	214.571
A0A8M2B2E1;F1RAW8	F1RAW8;A0A8M2B2E1	ash2l;fb34c06	98.6653	107.217	98.6653	155.312	136.111	119.989
A0A8M2B5Q5;F1R0Z9	A0A8M9PBV5;A0A8M9PSW3;B0V162;F1R0Z9;U3JA74;A0A8M2B5Q5	im:7149072;itsn2b	72.6446	98.3622	76.3285	108.439	114.137	111.465
Q503D7	Q503D7;A0A8M9PTN5	zgc:110682	79.2161	91.3137	81.0557	103.288	107.309	128.691
Q6NYG2	Q6NYG2	zgc:76993	186.569	223.197	220.854	259.482	280.314	309.99
Q6P963	Q6P963	hagh	2772.22	2723.99	2552.51	3459.7	3278.37	4101.41
A0A8M2BJ79;F1R5M2	A0A0R4IRM1;F1R5M2;A0A8M1PSD5;A0A8M2BJ79;A0A8M3ATT8	kif5ba	215.182	181.779	171.816	228.656	256.485	280.507
A0A8N7UV06	A0A8N7UV06	LOC557729	44.7187	46.5591	41.7194	63.3944	55.4427	60.0739
Q5PRC6	Q5PRC6	cb523	1757.28	2336.79	1737.23	2737.29	2454.08	2641.76
F1QQK5;Q5XJP5	F1QQK5;Q5XJP5	zgc:101709	76.5315	89.9599	90.8619	128.824	102.008	114.79
A0A8M1RK21	A0A8M1RK21	aldh1l2	799.669	786.021	740.21	1022.88	976.196	1123.59
A0JMI9	A0JMI9	gfm2	86.5203	95.9933	101.698	129.368	116.304	135.752
A0A0R4II16	A0A0R4II16	zgc:92785	641.248	861.718	760.064	929.083	1136.39	970.873
A0A2R8Q2T0;E7F3D4;Q803M6	A0A2R8Q2T0;E7F3D4;Q803M6	Hcph;fj22f05	147.401	171.864	171.501	218.196	199.069	239.892
A0A8M2BHF1	A0A8M2BHF1;Q6NYU8	hnrnpaba	1850.62	2304.04	2425.21	3075.67	2879.93	2854.78
F1Q4N4	F1Q4N4	im:7149850	1041.77	1349.12	1272.64	1704.42	1549.64	1650.46
A0A8M9Q7K2	A0A0A0MPM8;A0A0R4IMZ0;A0A2R8Q513;A0A8M1P8Z1;A0A8M1PS14;A0A8M2B723;A0A8M2BI91;A0A8M3ALY5;A0A8M3AM06;A0A8M3AQY9;A0A8M3AU85;A0A8M3AUG8;A0A8M3B230;A0A8M3B579;A0A8M6YTX1;A0A8M6YTY0;A0A8M6YWT2;A0A8M6YXA2;A0A8M6YXB6;A0A8M6YXC3;A0A8M6YXG9;A0A8M6YXI2;A0A8M6YXI8;A0A8M6YYD2;A0A8M6YYG3;A0A8M6YYH2;A0A8M6YYP2;A0A8M6YYX4;A0A8M6YZU6;A0A8M6YZV4;A0A8M6YZW6;A0A8M6YZW9;A0A8M6YZX6;A0A8M6YZY9;A0A8M6Z000;A0A8M6Z0C2;A0A…	LOC108183497	526.978	516.4	499.492	617.718	773.805	672.79
Q0P459	Q0P459	zgc:153390	218.487	297.926	315.705	385.349	379.681	348.011
B0S585;Q6P020	B0S585;Q6P020	MAPRE1;mapre1l	62.4251	78.6576	69.3714	84.1818	102.899	94.3268
Q7ZUI8	Q7ZUI8;Q7ZW93	eif1b	322.7	385.986	423.711	511.673	489.78	511.361
Q6PBT6	A0A8M2B5F4;Q6PBT6	gchfr	449.754	447.722	445.699	594.338	685.784	513.974
F1QWE6	F1QWE6	pkp3b	428.783	478.504	510.211	586.626	690.386	615.945
A0A8M9PGZ9	A0A8M9PGZ9	slc30a8	122.679	123.666	111.171	171.24	143.881	162.294
Q6P5I8	Q6P5I8	yipf5	33.4554	28.766	31.7096	42.9658	39.5499	42.7951
F1R3L9;Q6TLG2	F1R3L9;Q6TLG2;A0A8M9Q618	Ap1m1;zgc:103537	389.372	404.957	369.824	571.299	501.796	478.33
Q802C7	Q802C7	tardbp	139.453	153.057	161.783	197.329	219.128	188.286
A0A8N7V0N1	A0A8M6YU45;A0A8N7V0N1;Q5SPJ4	serpina1l	1724.51	1887.4	1911.43	2380.21	2561.21	2408.7
F1Q6B2	F1Q6B2	wu:fj09f02	151.555	162.281	151.067	237.588	195.688	185.198
A0A8M2BIL8	A0A8M2BIL8;Q9PTK5;A0A8M3AQB0	elavl1	1207.55	1223.01	1270.61	1603	1653.51	1663.98
Q6PEJ2	Q6PEJ2	zgc:65827	110.738	132.963	147.637	168.427	193.827	157.13
Q7ZVG7	Q7ZVG7	fb60h05	1530.09	1342.69	1524.06	1749.67	1921.49	2163.2
Q802U8	Q802U8	h1fx	816.274	725.628	717.155	977.393	987.692	1032.33
A0A8M6Z0Z7;A0A8M6Z1L1;A0A8M6Z367;A0A8M6Z8L4;A0A8M6Z906;A0A8M6Z908;A0A8M9PUM4;A0A8M9QCW1	A0A8M6Z0Z7;A0A8M6Z1L1;A0A8M6Z367;A0A8M6Z8L4;A0A8M6Z906;A0A8M6Z908;A0A8M9PUM4;A0A8M9Q6Z2;A0A8M9QCW1;Q4QRH6	zgc:112265	940.789	871.252	913.491	1212.76	1098.39	1304.79
A0A8M2B9H7;Q502M9;Q66IB1	A0A8M2B9H7;Q502M9;Q66IB1	tceb1a;zgc:101879;zgc:92635	563.821	699.905	721.309	872.043	956.683	801.565
F1QNF2;Q0P455	F1QNF2;Q0P455	cbx3;zgc:153397	217.129	277.706	210.798	285.104	306.074	343.153
A5PF33;A5WVU0	A5PF33;A5WVU0	CH211-51H4.1;tbl1xr1	121.852	121.852	121.852	179.153	152.578	152.235
A2CEM4;Q5XJ96	A2CEM4;Q5XJ96	im:6911985;zgc:103512	619.238	470.924	512.582	647.258	719.875	754.23
A0A8M6Z1L0;A0A8M9PP89	A0A8M6Z1L0;A0A8M9PP89;A0A8M9PQF5	cabz01076234.2	625.216	600.204	556.277	704.836	782.597	864.82
A8KB42	A8KB42	zgc:171534	175.769	147.798	161.579	184.386	239.372	216.488
E7F6D0	A0A8M9PJX3;E7F6D0	si:ch73-22o12.1	256.937	249.146	252.126	347.512	347.378	305.133
Q7ZTS4	Q7ZTS4;B2GQG8	krt18	18487.5	18674.5	18206.1	23624	25987	23409.6
Q90X41	Q90X41	zgc:65786	274.169	317.474	309.606	381.812	419.227	386.123
Q803X6	Q803X6	wu:fb40a03	252.2	268.907	299.311	333.289	389.765	357.408
A0A8M1P8J0	A0A8M1P8J0	drada	249.028	312.971	263.891	346.286	393.664	347.48
Q5RI56	Q5RI56;A0A8M9Q5S4;A0A8M9QAZ9	optn	248.854	214.593	217.287	307.371	330.034	258.754
A0PJS3	A0PJS3	zgc:158382	103.04	87.9883	94.9516	137.817	125.929	112.39
Q7ZUR4	Q7ZUR4	capza1	340.84	319.081	372.073	409.161	516.99	429.659
A0A8M9PQ61	A0A8M9PQ61;A0A8M9P346	dspb	213.972	255.928	259.794	278.665	351.846	327.812
A0A0R4IL71;A0A8M2BGX2;A4QP10	A0A0R4IL71;A4QP10;A0A8M2BGX2	CH211-129M12.3;ide	237.442	217.269	217.392	263.994	336.036	282.655
Q7T3E5	Q7T3E5;A0A0R4IBA4;A0A8M1PEC5;A0A8M3B0G1	kyat3	157.419	186.572	178.728	224.489	224.489	235.724
Q5U398	Q5U398	im:7140733	250.711	271.078	246.323	370.43	291.763	343.805
A8KB57;F1R8L3	A8KB57;F1R8L3	fd50h12;zgc:171577	529.785	556.975	670.447	741.068	822.388	736.968
Q6NXA4	Q6NXA4;A0A8M2BAV0;A0A8M2BAW0;A0A8M2BAZ5;A0A8M2BB13;A0A8M3AXS5	ilf3	737.755	888.433	862.817	1032.61	1130.76	1092.48
Q4G000	Q4G000	ubin	385.076	430.803	507.492	561.331	585.358	581.58
A0A0R4IXF0	A0A0R4IXF0	fadd	464.935	504.622	575.71	656.034	651.102	707.549
F1QGH9	F1QGH9	psmd11b	232.485	282.825	262.592	351.776	365.986	296.402
A0A0R4IN78;Q7SYN3	Q7ZVG8;A0A0R4IN78;A0A8M2BDG3;A0A8M2BII7;A3KP89;F8W562;Q7SYN3	stk24	147.565	180.488	198.33	239.236	211.632	235.136
A0A8M2B571;A9JRZ4	A9JRZ4;A0A8M2B571	id:ibd1241;strn3	257.137	297.191	274.9	400.517	320.327	359.371
E9QB41;F1QWU4;Q5XJ62	E9QB41;F1QWU4;Q5XJ62	zgc:103624	6038.13	5229.62	6373.34	7203.61	8168.62	7589.23
D3XD69	D3XD69	Ugt1b7	377.963	324.249	373.681	450.659	478.39	467.863
Q7T368	Q7T368	wu:fc76a05	3967.49	3306.62	3704.17	4668.33	4837.89	4743.5
A4QP42;Q1ED30;Q6ZM34	Q6ZM34;A4QP42;Q1ED30	bZ34G2.3;zgc:136268	456.526	632.125	645.86	751.4	736.584	762.568
A0A8M2B7Z1;A0A8M2B873;A0A8M9P3D7;A0A8M9PIC9	A0A0R4IPE6;A0A8M2B7Y0;A0A8M2B7Y5;A0A8M2B7Y6;A0A8M2B7Z1;A0A8M2B7Z6;A0A8M2B7Z9;A0A8M2B800;A0A8M2B865;A0A8M2B873;A0A8M3ALB2;A0A8M9P3D4;A0A8M9P3D7;A0A8M9P3E0;A0A8M9PIC6;A0A8M9PIC9;A0A8M9PID2;A0A8M9PQJ2;A0A8M9PQJ5;A0A8M9PTY8;F1QZT8	cast	1270.66	992.526	1092.38	1573.62	1323.63	1456.19
A0A0R4IBT0;A0A8M3AU14;A0A8M9Q1R8;Q6TNQ8	A0A0R4IBT0;Q6TNQ8;A0A8M3AU14;A0A8M9Q1R8	SF1;sf1;wu:fc09f06	381.149	496.951	520.585	601.829	646.52	565.202
Q6P0D0	Q6P0D0;A0A0R4IA73;A0A8M3ARG3;F6NV62;A9JTF1	qkia	251.353	257.762	272.926	350.425	338.319	324.83
A0A8M1NAS6	A0A8M1NAS6	exosc5	86.9364	86.9364	97.7892	123.021	105.826	122.975
A0A8M2BHK6;A0A8M9PTU1;Q566U7	A0A8M2BHK6;A0A8M6YUG2;A0A8M9PTU1;Q566U7	stard4	85.3005	100.605	81.6734	107.9	128.181	110.381
A1A5Z3	A1A5Z3	tsfm	479.645	538.825	617.666	734.525	708.533	674.132
A0A0R4J755	A0A0R4J755	hck	142.778	142.778	142.778	183.432	189.543	181.19
F6PAM1	F6PAM1	gna11	186.35	223.256	251.414	269.957	277.812	307.311
B3DJ34	B3DJ34	LOC560360	91.4611	92.9506	106.626	119.187	116.342	140.594
A0A8M3ANN4;A0A8M3AW34;A0A8M3AZ76;A0A8M3B6R5;Q6P2A9	A0A8M3ANN4;A0A8M3AW34;A0A8M3AZ76;A0A8M3B6R5;Q6P2A9	fubp1;wu:fa92h11	1382.52	1437.09	1447.33	1672.52	2012.71	1824.83
Q6PHJ5	A0A8M6Z9J2;Q6PHJ5	zgc:65960	445.962	536.704	521.677	688.75	634.014	617.776
A7E2M3	A7E2M3;E9QGR8;F1QB44	emc10	188.678	257.614	231.646	303.135	283.893	287.294
A0A8M2BJM8;Q6NXC1	A0A8M2BJM8;Q6NXC1	rbm4.3;zgc:56141	2165.5	2448.12	2469.44	3176.33	3117.5	2813
Q7SYD5	Q7SYD5;A0A8M3AWG1;A0A8M3AWH9;A0A8M3B316;A0A8M3B600;A0A8M3BCS9;A0A8M3BCT3;A0A8M9QKI6;F1R5G5	sec31a	1755.98	1757.45	1637.09	2204.21	1990.39	2424.2
F1Q890	F1Q890	wu:fb70e09	587.273	689.348	661.986	788.104	818.631	882.926
A0A8M3AY24;A0A8M3AY49;A0A8M3B4F1;A0A8M3BE06;A0A8M9PWR2;A0A8M9Q8T2;A0A8M9Q8U7;A0A8M9QEJ7;A0A8M9QEK1;A0A8M9QEK7;A0A8M9QJ17;A0A8M9QMT2	A0A8M3AY24;A0A8M3AY49;A0A8M3B4F1;A0A8M3BE06;A0A8M9PWQ8;A0A8M9PWR2;A0A8M9PWR7;A0A8M9PWS1;A0A8M9PWS5;A0A8M9PWS8;A0A8M9Q8S7;A0A8M9Q8T2;A0A8M9Q8T6;A0A8M9Q8U7;A0A8M9Q8V2;A0A8M9Q8V7;A0A8M9QEJ1;A0A8M9QEJ4;A0A8M9QEJ7;A0A8M9QEK1;A0A8M9QEK3;A0A8M9QEK7;A0A8M9QEL4;A0A8M9QJ00;A0A8M9QJ05;A0A8M9QJ09;A0A8M9QJ14;A0A8M9QJ17;A0A8M9QJ21;A0A8M9QMR8;A0A8M9QMS1;A0A8M9QMS4;A0A8M9QMS8;A0A8M9QMT2;A0A8M9QMT4;A0A8M9QMU2;A0A…	ank3b	1064.2	1001.31	1108.37	1302.79	1364.56	1407.2
A0JMC1;G1K2G6	G1K2G6;A0JMC1	gpatch1;im:7135982	101.4	82.7806	93.8539	128.29	108.348	120.116
A0A8M6Z1M3	A0A8M6Z1M3	abcf3	693.928	677.091	689.27	916.749	889.97	819.732
A0A8M2B8T1;A0A8M2B8T3;A0A8M6Z3S8;A0A8M9PL84;A0A8M9QFI8;A2SZ54;A2SZ55;A8WHZ5;B0F0C6;B0F0D0;B0F0D1;T2B3N4	A2SZ54;A0A8M9QFI8;A2SZ55;A8WHZ5;B0F0C6;B0F0D0;B0F0D1;T2B3N4;A0A8M2B8T1;A0A8M2B8T3;A0A8M6Z3S8;A0A8M9PL84	CACNB4b;cacnb2b;cacnb3;cacnb3a;cacnb3b;cacnb4.1;cacnb4.2;cacnb4b	50.5352	57.4464	50.5352	67.1972	67.1972	67.1972
Q8JH44	Q8JH44	cox1	63.624	59.8961	56.7554	72.7241	82.889	72.7241
Q6NYF2	Q6NYF2	zgc:77044	160.726	160.214	157.505	186.404	227.703	191.852
A1L251	A0A8M9P7C2;A0A8M9PHW8;A1L251	engase	281.169	274.325	237.545	330.78	363.698	309.897
A0A8M3AL27;A0A8M3ASP9;A0A8M3AVP3;A0A8M6YU02;A0A8M6YUL9;A0A8M6YWG4;A0A8M6YWG9;A0A8M6Z2G6;A0A8M6Z325;A0A8M9PGN1	A0A8M2B696;A0A8M3AKC0;A0A8M3AL24;A0A8M3AL27;A0A8M3ASP2;A0A8M3ASP9;A0A8M3AVN6;A0A8M3AVP3;A0A8M3B3N5;A0A8M6YTZ6;A0A8M6YU02;A0A8M6YUK6;A0A8M6YUL3;A0A8M6YUL9;A0A8M6YWF8;A0A8M6YWG4;A0A8M6YWG9;A0A8M6Z2F9;A0A8M6Z2G6;A0A8M6Z318;A0A8M6Z325;A0A8M6Z331;A0A8M9P1Z8;A0A8M9PB61;A0A8M9PGN1	macf1a	77.6882	79.5716	78.3965	98.9346	108.175	91.0935
A5PLC7	A5PLC7	rab8bb	193.835	174.554	175.226	237.12	232.709	217.585
E9QDR6	E9QDR6	si:ch211-183d21.1	43.5343	43.5343	43.5343	52.0052	63.0704	49.8949
A0A8M3AY21;Q6PD84	Q6PD84;A0A8M3AY21	fb71h06;stxbp3	632.287	593.563	535.985	685.39	822.12	717.375
A8WI00	A8WI00	zgc:103628	253.287	305.822	317.156	374.271	342.853	388.574
Q7ZV32	Q7ZV32	zgc:56248	1558.33	1570.76	1694.88	2150.36	1798.45	2137.89
A0A8M9P4Q6	A0A8M9P4Q6	rabgap1l	93.9275	107.407	101.051	126.971	126.276	128.098
E7FA90	E7FA90	si:dkey-176g4.2	725.243	725.243	751.817	840.335	1058.47	877.978
Q6DHF2	Q6DHF2	fam96b	214.775	246.057	270.752	295.785	306.157	320.216
A0A8M1P8B8;A9JRC3	A0A2R8Q1M9;A0A8M1P8B8;A9JRC3	irgf1	235.505	195.962	231.403	278.619	282.032	274.389
Q803M1	Q803M1;A0A8M2B695;A0A8M2B6C5	cb674	4027.94	4621.79	4829.92	5720.28	5821.34	5439.09
Q7ZUC9	Q7ZUC9	si:dkey-194c21.3	1278.03	1162.27	1153	1590.28	1438.13	1477.4
Q5U3A7	Q5U3A7;A0A8M6Z7B4;A0A8M9PM18;A0A8M9PZN8;A0A8M9QFC7;A0A8M9Q626;A0A8M9QFC3	opa1	462.351	511.035	569.301	696.107	604.443	633.502
A0A8M9QKN0;Q7SXN2	Q7SXN2;A0A8M9QKN0	hnrpdl	2265.51	2450.77	2543.82	2956.99	3085.83	3050.94
A0A0R4IQS8;Q6ZM60	A0A0R4IQS8;Q6ZM60	SERCA2	2109.37	2388.71	2233.67	2648.79	2661.17	3116.46
B3DGV1	B3DGV1	sb:eu508	290.082	311.065	311.018	377.337	398.58	365.297
A0A2R8QRA7	A0A2R8QRA7	zgc:136953	303.503	302.298	325.515	382.137	375.361	407.163
Q6DG66	Q6DG66	krt95	14620.9	12304.8	12091.8	15750	17834.3	15201.4
F1QS28;Q6NYB0	F1QS28;Q6NYB0	fc01g05;zgc:77366	658.328	715.479	656.736	799.743	918.328	812.629
Q5XJ12	Q5XJ12	wu:fc27c10	4119.66	3909.89	4124.26	4864.11	5182.12	5096.67
Q6NZ22	Q6NZ22	mettl14	99.3588	98.3161	99.8509	117.5	124.346	128.74
Q08BV6	Q08BV6	zgc:154095	9634.87	7473.24	9364.71	10574.6	11415.7	10967.3
A0A8M3AHI6;A0A8M3APY2;A0A8M6YT96;A0A8M9PIP0	A0A8M3AHI6;A0A8M3APY2;A0A8M6YT96;A0A8M9PIP0	myo18ab	200.775	219.95	192.848	248.191	259.589	255.789
A0A8M9P4N2	A0A8M9P4N2	LOC100536726	396.725	373.293	362.64	453.463	467.01	485.831
Q9PVK4	A0A8M2BIE4;Q6DGK2;Q9PVK4;Q9PVK5;B2GRW6	ldhba	22067.7	18860.5	21160.1	26015.7	27189.6	23865.5
Q5XJ10	Q5XJ10	gapdh	25276.5	24116.4	25852.5	33627	32531.4	27020.2
A0A0R4IPK7;A0A8M3AZR5;A5WWM0	A0A0R4IPK7;A5WWM0;A0A8M3AZR5	ch73-81e6.1;vps4b	386.55	377.915	399.145	452.513	490.776	493.801
Q0MSH9	Q0MSH9	rip1	80.0234	92.1694	79.3856	101.439	95.104	113.675
A8KC22	A0A0R4IVC0;A0A8M6Z0P8;A8KC22;Q7SYM9	hnrnpl	901.468	927.275	744.467	1025.31	1098.01	1039.89
A0A8M2B926;Q6NUY9	A0A8M2B926;Q6NUY9	mapre1;mapre1b	623.476	656.622	652.657	768.964	849.24	753.325
A0A8M6Z928	A0A8M6Z928;A2CE73;Q6NW56	khdrbs1a	8994.5	9828.67	9202.25	10533.3	12631.7	11207.8
A0A0R4IMS4;A0A8M2BGT5;A0A8M2BGV2;A0A8M2BGW9;A0A8M2BHE2;A0A8M6Z279;A0A8M6Z935;A0A8M9PXP5;A0A8M9PXQ2;A0A8M9Q9K7;A0A8M9QF96;A0A8M9QJK5;A0A8M9QNB1;Q6PGV0	A0A0R4IMS4;A0A8M2BGT5;A0A8M2BGV2;A0A8M2BGW9;A0A8M2BHE2;A0A8M6Z279;A0A8M6Z935;A0A8M9PXP5;A0A8M9PXQ2;A0A8M9Q9K7;A0A8M9QF96;A0A8M9QJK5;A0A8M9QNB1;Q6PGV0	LRRFIP2;lrrfip2;wu:fj34c02	77.6941	75.3586	63.8697	82.3007	91.6193	91.916
I3ITQ9	I3ITQ9	si:ch211-18i17.2	50.1794	50.1794	50.1794	61.4606	61.4606	61.4606
F1QEJ5	F1QEJ5	mg:bb03b10	7043.21	7508.61	8387.15	9236.58	8848.48	9985.41
Q7ZVT2	A0A0R4IGP6;Q7ZVT2	pkm2a	3684.1	3726.64	3243.93	4155.28	4714.96	4149.79
Q5U3U2	Q5U3U2	im:7136651	92.0518	90.0247	83.6333	103.083	118.585	102.968
E7EZD6	E7EZD6	usp4	98.9839	96.2562	107.148	122.083	131.316	115.999
Q7ZVZ6	Q7ZVZ6;B2GRL2	pitrm1	653.716	570.676	585.536	763.216	715.278	728.061
A0A8M9PJQ9	A0A8M9PJQ9	tars2	118.928	93.7445	107.66	137.795	126.201	126.441
Q8JFT7	Q8JFT7	si:dz79f24.2	250.945	279.335	294.497	351.256	352.06	301.93
A0A2R8QB65	A0A2R8QB65	lage3	819.449	836.955	760.019	888.758	1082.35	971.014
Q6NYI5	Q6NYI5	zgc:76920	971.43	768.036	966.546	1128.07	1102.28	1058.68
A0A8M9QIJ3;B0UXY9	B0UXY9;A0A8M9QIJ3	faf1;fc25h12	168.112	191.001	217.409	236.649	228.524	235.353
F1Q8E9	F1Q8E9	zgc:153225	222.571	243.673	259.418	294.252	285.2	301.385
A0A286YB67;A0A2R8QI48;A0A2R8RI29;A0A8M9P9L9;A0A8M9PEZ0;A0A8M9PPM4;X1WEX8	A0A286YB67;A0A2R8QI48;A0A2R8RI29;A0A8M9P9L9;A0A8M9PEZ0;A0A8M9PPM4;X1WEX8	ralgapa2	63.614	73.4432	63.0936	83.8449	80.7822	78.0941
A0A8M9PHH6;A7MBY0	A0A8M9PHH6;A7MBY0	nt5dc1;si:dkey-121j17.1	96.5555	83.1432	83.1432	103.384	112.504	102.719
Q502C8	Q502C8	zgc:112318	1500.37	1457.34	1512.28	1990.6	1668.59	1758.35
A0A8M3B2Q5;B0S6P6	Q6PBB2;A0A8M2BG28;A0A8M2BG33;A0A8M2BG36;A0A8M2BG39;A0A8M2BGM7;B0S6P6;A0A8M2BF54;A0A8M2BF62;A0A8M3B2Q5;A0A8M6Z099;A0A8M6Z8G4;A0A8M9PS93;A0A8M9Q4N5;A0A8M9Q4N8;A0A8M9QAW0;A0A8M9QAW2;A0A8M9QFI7;A0A8M9QFJ0;A0A8M9QFJ5;A0A8M9QJR9;A0A8M9QJS4	ddx3;ddx3a	1023.3	1295.72	1188.4	1388.02	1438.88	1419.91
B0R0D7	B0R0D7	coro1ca	1592.18	1563	1685.08	1949.65	2094.84	1813.89
Q7ZV33	Q7ZV33	fb75h12	581.11	561.047	587.617	757.922	686.765	646.53
A0A8M2B1K5;A0A8M2B1Z7;A0A8M9PTJ3;A0A8M9Q646;Q5U7N6	Q5U7N6;A0A8M2B1K5;A0A8M2B1Z7;A0A8M9PTJ3;A0A8M9Q646	sb:cb854;tln1	1663.74	1600.86	1685.25	1944.17	2133.58	1902.74
Q66HV5	Q66HV5	wu:fb17g06	1506.42	1415.59	1442.07	1767.12	1789.98	1701.72
Q6DGM3	Q6DGM3;B2GNQ7	mrpl15	222.868	225.677	229.341	292.524	245.487	275.024
Q568R7	A0A8M2B2U8;A0A8M9PUW4;E9QIM7;Q568R7	palm	128.429	116.221	126.984	143.893	158.252	143.478
Q6DHD5	Q6DHD5	zgc:92502	2313.96	2365.87	2755.71	2961.3	2784.61	3156.88
A0A8M2B5L7	A0A8M2B5L7	zgc:56072	322.978	264.636	307.113	351.631	370.996	344.008
Q9DGL6	Q9DGL6	atp1a1	4950.85	4180.05	4732.35	5322.88	5365.7	5822.96
Q7ZVF9;Q7ZVI7	Q7ZVF9;Q7ZVI7;F1RCB6;A8WG05	actba;actbb	40806.6	37654.7	42751.2	48366.9	49727	46246.4
Q6PH37	Q6PH37	sult1st1	601.757	656.822	715.397	814.834	799.951	734.861
A0A8M6Z8V1;A0A8M9PUR6;A0A8M9Q728;Q803J4	A0A8M6Z8V1;A0A8M9PUR6;A0A8M9Q728;Q803J4	hnrnpc;zgc:55701	299.095	296.848	350.932	376.474	375.929	374.661
Q7SXW8	Q7SXW8	wu:fc19g05	508.27	500.304	539.267	587.586	615.644	638.1
A0A8M2BGJ7;Q68EH2	A0A8M2BGJ7;Q68EH2	ak1;zgc:91930	254.165	220.26	266.742	292.898	295.14	293.373
A0A8M2B998	A0A8M2B998	LOC101883471	209.664	201.626	202.531	244.492	250.527	232.561
A0A8M9PSP0;A0A8M9Q6L6	A0A8M9PSP0;A0A8M9Q6L6	si:ch211-195b21.5	100.874	89.073	91.0899	117.917	104.389	110.79
Q6DC93	Q6DC93	pef1	157.387	159.882	150.177	200.331	183.161	170.202
A0A8M1RJV8;A0A8M3AGV1;A0A8M3AI36;A0A8M3APD0;A0A8M6Z0J6;A0A8M9Q3Y6;A0A8M9Q3Z4	A0A8M1RJV8;A0A8M3AGV1;A0A8M3AI36;A0A8M3APD0;A0A8M6Z0J6;A0A8M9Q3Y6;A0A8M9Q3Z4	im:7138144	181.824	214.822	205.474	243.241	240.524	228.417
A0A8M9PTJ2;F1QY34	F1QY34;A0A8M9PTJ2	lrp1ab	747.433	713.446	799.124	900.306	914.16	852.047
Q504D1	Q504D1	zgc:109948	203.359	194.255	201.113	244.232	244.382	217.161
A0A0R4ILW7;A0A8M9PP60;A0A8M9Q1V0;B0R034	A0A0R4ILW7;B0R034;A0A8M9PP60;A0A8M9Q1V0	dock11;si:ch211-150g2.3	534.658	534.658	534.658	601.013	686.509	601.013
E7FA60	E7FA60	timm22	50.036	50.4847	50.3681	59.5483	56.0692	61.6562
A0A2R8Q139	A0A2R8Q139	hnrpk	3260.16	3195.68	2912.47	3693.73	3796.59	3483.04
F1QIB3	E7EXG2;F1QIB3;A0A8M2BEN5;A0A8M2BES7;A0A8M2BFE3;A0A8M9QIL1	dbnl	419.432	457.182	431.349	480.859	545.169	505.22
A0A8M2BKD7;Q800H6	A0A8M2BKD7;A0A8M2BKV4;A0A8M3AGK4;Q800H6	MATR3;matr3l1.2	184.827	221.172	205.292	235.004	246.122	230.701
B8A4V2;Q7T391	B8A4V2;Q7T391	ANX-XIa	1323.42	1281.09	1278.41	1403.79	1529.57	1567.34
A8E5K6;Q7SXS5	A8E5K6;Q7SXS5	wu:fe49a05	55.6692	61.3244	59.7808	71.43	70.0968	63.2228
A1A5H6	A1A5H6	cnot1	731.07	845.633	839.659	937.835	948.338	902.218
Q6TH07	Q6TH07	FLOT1	1317.72	1432.91	1356.06	1493.43	1533.03	1699.23
A0A8M9PN72;Q4V966	Q4V966;Q7ZU68;A0A096X788;A0A8M9P1R9;A0A8M9PN72	sept7a	208.929	196.933	221.739	235.792	250.184	230.749
B1WB98	B1WB98	zgc:175288	356.287	358.459	320.215	388.705	387.516	402.95
E7FAN5	E7FAN5;Q7SXH8	wu:fb57c10	798.096	786.517	772.75	843.445	939.634	899.834
A0A8M2B529;E7F3J2	E7F3J2;A0A8M2B529	hnrnpua	425.699	405.186	410.855	489.916	477.209	441.996
A0A0R4IQY2	A0A0R4IQY2	KYNU	4543.42	4538.18	4631.91	5321.3	5230.62	4955.98
A0A8M9QCY6;A0A8M9QHJ0	A0A8M9QCY6;A0A8M9QHJ0	hnrnpa1a	1498.54	1630	1633.71	1692.05	1766.54	1838.62
A0A0R4I9D6;A2CET0	A0A0R4I9D6;A2CET0	sympk	280.574	252.827	270.492	295.188	307.813	286.652
Q6P6X9	Q6P6X9;A0A8M3AVT2	nup35	235.837	225.878	231.605	239.872	265.517	255.681
E7F6F7	E7F6F7	abcb7	760.241	752.712	725.981	827.788	802.516	817.427
A0A8M3AIV4;A0A8M3AIX2;A0A8M3AJR3;A0A8M3AJR9;A0A8M3AJS3;A0A8M3AJS7;A0A8M3AR97;A0A8M3ARA5;A0A8M3ARA9;A0A8M3ARB3;A0A8M3ARB6;A0A8M3AU68;A0A8M3AU73;A0A8M3AU79;A0A8M3B2A9;A0A8M3B2B6;A0A8M3B2C4;A0A8M9P0J3;A0A8M9PCL5;A0A8M9PET0;A0A8M9PPF5;A0A8M9PVB2;A0A8M9Q287;A0A8M9Q6F2;A0A8M9Q6F7	A0A8M3AIV4;A0A8M3AIX2;A0A8M3AJR3;A0A8M3AJR9;A0A8M3AJS3;A0A8M3AR97;A0A8M3ARA5;A0A8M3ARA9;A0A8M3ARB3;A0A8M3ARB6;A0A8M3AU68;A0A8M3AU73;A0A8M3AU79;A0A8M3B2A9;A0A8M3B2B6;A0A8M3B2C4;A0A8M9P0J3;A0A8M9PCL5;A0A8M9PET0;A0A8M9PPF5;A0A8M9PVB2;A0A8M9Q287;A0A8M9Q6F2;A0A8M3AJS7;A0A8M9Q6F7	ank3a	80.6818	80.6818	80.6818	86.1629	86.1629	90.3319
Q641M4	Q7T2C6;Q641M4;Q6GQM5	zgc:100918	1412.09	1495.7	1512.54	1615.5	1536.46	1629.63
Q5FBD1;Q5M7Y2;Q75Y03	A0A0R4IN14;A0A8M6Z3N3;A0A8M9PWA5;D3KYU7;Q5FBD1;Q5M7Y2;Q75Y03	ARAF;zgc:92074	209.355	220.912	209.027	224.017	226.343	237.654
A0A8M3AUJ3;A0A8M9PLK5;E7F5M2	A0A8M3AUJ3;A0A8M9PLK5;E7F5M2	tmem260	725.03	693.591	693.591	755.255	748.407	748.407
A0A8M2BIA8	A0A8M2BI58;A0A8M2BIP7;Q8JFT4;A0A8M2BIA8	itsn1	184.738	187.181	192.829	195.62	200.433	196.312
Q4V9N5	Q4V9N5	zgc:110109	30.5132	30.5132	30.5132	28.5423	29.1165	28.5423
F1R926	F1R926	rnf20	138.045	140.049	141.495	127.997	135.358	129.742
A0A8M1NDD8;A0A8M3AT74;A0A8M6YUR0;A0A8M6YWK7;A0A8M6Z372;A0A8M9PBK6;A0A8M9PH50;A0A8M9PP53;A0A8M9PP57;A0A8M9PSI1	A0A8M1NDD8;A0A8M6YUR0;A0A8M6YWK7;A0A8M9PBK6;A0A8M9PH50;A0A8M9PP53;A0A8M3AT74;A0A8M6Z372;A0A8M9PP57;A0A8M9PSI1	cb64;rock2b	112.075	105.792	109.137	99.051	103.745	99.8981
Q0V973	Q0V973	im:6895749	1396.36	1533.78	1496.03	1371.38	1327.29	1359.32
A0A8M9PLE1	A0A8M9PLE1;A0A8M9PPH8;A0A8M9PVI6	dlgap4a	158.809	158.809	158.809	149.412	132.666	143.002
Q0P4B8	Q0P4B8	mrps9	226.472	224.972	224.591	188.474	193.945	217.445
Q1LYC5;Q1LYC6	Q1LYC5;Q1LYC6	efha1	109.737	109.737	109.737	100.911	95.3474	95.3474
A0A8M2B3U1;A0A8M3B5E5	B8JHU4;Q7SYD3;Q8AX99;A0A8M2B3U1;A0A8M3AZC5;A0A8M3B5E5;A0A8M3B867;A0A8M9QBU7;A0A8M9QH30;A0A8M9QH34;A0A8M9QJP5;A0A8M9QL95;H9GX78;Q7SYE2	actn1	3596.28	3593.77	3783.65	3149.48	3275.19	3184.37
Q6NY81	Q6NY81	zgc:77049	799.011	815.257	848.482	703.781	687.096	761.189
Q1LVN8	Q1LVN8	selenoo1	282.454	258.842	260.369	238.774	236.236	218.347
A0A8M1NAK9;Q503L5	A0A8M1NAK9;Q503L5	rdh14b;si:dkey-174m14.2	166.825	188.345	177.752	147.076	151.63	161.072
A0A8M3ASA9;E7F084	A0A8M3ASA9;E7F084	kif13bb	143.145	136.031	146.823	124.465	115.9	125.121
Q803H8	Q803H8	wu:fa66c10	421.168	449.978	458.133	363.504	407.94	362.44
Q6DI06	Q6DI06	timm10	4398.4	3925.91	4288.03	3751.48	3264.91	3733.13
Q6AXK1	A0A8M2BJ62;Q6AXK1	zgc:100952	247.532	224.659	241.599	212.38	188.327	206.263
Q63ZW2	Q63ZW2;A0A8M6Z3Q6	chchd6a	535.899	536.584	590.526	508.622	452.043	444.46
A1L2E5	A0A8M3B4G4;A1L2E5	zgc:158843	1630.49	1510.16	1707.34	1380.67	1298.31	1405.13
A0A8M2B716;F1Q893	A0A8M2B716;F1Q893	hgsnat	165.485	173.648	170.57	138.538	135.492	153.28
A0A8M6Z3X0;A0A8M9Q540	A0A8M6Z3X0;A0A8M9Q540	LOC101884968	1252	1085.1	1127.85	1010.39	944.791	941.083
Q6DHQ3	Q6DHI0;Q6DHQ3;A0A8M9PI40;A0A8M9P7H0	acy3.2	1757.61	1561.74	1788.98	1445.09	1406.38	1405.87
Q90Y50	Q90Y50;B7ZUW2	cxadr	1446.8	1391.52	1416.15	1325.3	1143.29	1067.8
Q7SYB2	Q7SYB2	p84	287.76	248.454	274.198	219.959	228.081	224.445
Q7ZTY9	Q7ZTY9	wdr57	312.703	307.201	332.676	278.475	274.247	237.023
Q6PGY8	Q6PGY8	sec5l1	176.156	199.966	188.268	156.465	151.632	159.202
A8E1V6	A8E1V6	dock1	151.407	164.812	147.701	127.524	119.193	136.332
A3KPZ2	A3KPZ2	crat	1027.25	956.024	876.117	828.792	759.06	772.341
A0A8M2B705;A0A8M2B7B7;A0A8M3AKN2;A0A8M6YZQ9;A0A8M9PIA9;A0A8M9Q1J6;A0A8M9QCC1;F6P8R2	A0A8M2B705;A0A8M2B7B7;A0A8M3AKN2;A0A8M6YZQ9;A0A8M9PIA9;A0A8M9PVP0;A0A8M9Q1J6;A0A8M9Q6T9;A0A8M9QCC1;F6P8R2	osbp;si:ch211-149g8.3	1346.43	1525.97	1443.3	1191.81	1096.67	1264.5
Q6P2T7	F1Q6V3;Q6P2T7	zgc:77739	4317.75	3972.29	4400.38	3528.07	3409.85	3505.16
E7FFZ8	E7FFZ8	pon3.1	4750.24	5193.08	5161.9	4546.01	3632.13	4222.4
A0A286Y8E9;Q6P1S3	Q6P1S3;A0A286Y8E9	fa02e02	872.243	975.364	968.309	818.067	744.753	745.827
Q6GQN8	Q6GQN8;A0A8M9NZ96;A0A8M9P7W8;Q568Q9	mecr	767.278	665.316	718.691	611.936	546.887	604.474
Q4KMC9	F1QWI0;Q4KMC9	wu:fa18f11	62.2087	62.2087	62.2087	53.1158	51.3153	48.1016
Q08BZ6	A0A8M3AP98;Q08BZ6	zgc:153907	254.121	221.497	224.723	175.547	198.99	197.008
I3ISA6	I3ISA6	cb159	1965.95	1628.33	1851.82	1386.88	1599.04	1456.6
Q6DHI9	Q6DHI9	zgc:92282	614.843	682.005	697.188	516.604	606.844	499.423
Q1LUK1	Q1LUK1	micos13	1785.96	1683.38	1721.75	1501.58	1265.94	1433.6
E7FDX3	E7FDX3	ndufaf4	172.387	178.279	208.533	150.716	146.719	154.908
Q7T342	Q7T342	zgc:64119	2101.73	1907.29	2061.59	1819.11	1525.34	1565.83
A0A0R4IUW1	A0A0R4IUW1;Q7ZVU4	zgc:55622	700.745	804.164	741.026	647.263	555.879	610.426
F8W2D1;Q7ZVW2	F8W2D1;Q7ZVW2	wu:fb34f09	555.008	565.466	553.459	474.11	464.137	413.174
F1QLN8	F1QLN8	ptpn3	122.37	110.606	135.936	104.511	91.5571	100.874
Q5RGW3;Q6P4P3	Q5RGW3;Q6P4P3	wu:fc48b04;zgc:73347	71.9488	71.9488	71.9488	61.4077	60.2498	51.9578
A0A8M9PUH2;E7EZ05	A0A8M9PUH2;E7EZ05	ogdhb	251.871	251.683	264.67	175.79	216.483	222.403
Q6NYP5	Q6NYP5	zgc:77540	439.482	462.515	409.626	303.886	381.047	364.51
A9JRU2	A9JRU2	im:7157162	582.078	475.854	497.039	437.159	408.24	393.602
Q568F6	Q6NSN5;Q568F6;Q8JGR3	adss2	343.638	357.111	303.582	281.615	244.654	273.915
A0A8M2BCZ3	A0A8M2BCZ3	rps6ka4	158.115	161.436	142.998	137.616	111.718	118.665
Q6TEQ0	Q6TEQ0	eepd1	49.1815	48.0579	45.1114	36.3854	36.3854	39.7989
Q5BJB9	Q5BJB9	cb718	6466.44	5263.86	5410.18	4162.09	4488.57	4865.85
A0A8M9QGI0	A0A8M9QGI0	wbp4	94.1136	95.7429	105.65	79.5132	68.6657	84.0084
A0A8N7UW24	A0A8M9PNT1;A0A8N7UW24	rab31	220.794	229.501	204.984	169.363	164.084	181.044
Q568L9	Q568L9	zgc:110219	754.694	736.735	638.435	570.64	580.353	519.001
A0A8M1N743;B5DDU3	A0A8M1N743;B5DDU3	gpx4b	1135.07	1403.9	1125.62	936.507	980.739	953.577
Q08CB4	Q08CB4	zgc:153296	1014.13	840.06	995.916	738.852	706.156	787.406
Q9W762	E7FC78;Q9W762	timm9	501.438	471.007	524.256	414.835	361.02	395.177
A0A0R4IKV3;A0A8M2B840;A0A8M2B8E7;A0A8M3ATU3	A0A0R4IKV3;A0A8M2B840;A0A8M2B8E7;A0A8M3ATU3	nadk2;nadkd1	144.131	128.472	148.173	116.76	99.1194	113.188
A0A8M2BBM4;A0A8M3AR38;A0A8M9Q5U1;Q6NYX7	A0A8M2BBM4;A0A8M9Q5U1;Q6NYX7;A0A8M3AR38	wasl;waslb	301.31	238.515	272.845	223.149	206.54	204.507
Q5PNM7	Q5PNM7	si:dkey-204f11.61	270.301	263.791	272.848	193.432	238.192	197.745
Q6PEI6	Q6PEI6	wu:fa10e03	6786.07	5571.01	6171.66	4900.08	4266.63	5264.03
Q6NWC1	Q6NWC1	fa13f11	881.862	939.982	1018.61	657.258	746.815	806.557
A0A8M6Z5N2	A0A8M6YYC0;A0A8M6Z5N2;A0A8M9QCM5	LOC103910973	176.696	210.985	198.295	164.475	155.225	136.095
Q6DRJ9	Q6DRJ9	ric8b	397.274	457.07	462.491	378.449	341.196	299.628
A0A8M2BDU6;F1Q6F0	A0A8M2BDU6;A0A8M9P9R7;A0A8M9PKZ8;F1Q6F0;F8W2U7	phkb	443.714	439.913	494.004	343.726	317.093	404.645
F1QCE9	F1QCE9	ndufab1	2564.72	2542.83	2554.39	2093.15	1745.66	2077.37
Q566U4	A0A0R4IZ99;B2GQ61;Q566U4	afmid	2694.66	2589.49	3076.99	2183.63	2121.45	2145.9
Q9DGD9	Q9DGD9;A0A8M6Z1Z5;E9QB50	mapk8	89.3693	90.1809	88.4185	72.9761	76.6256	57.0969
Q6P6E0	Q6P6E0	mg:bb02g11	14724.4	15101.7	13162.2	12361.7	10968.2	9770.75
A0A8M2BHK3;Q6PHG0	A0A8M2BHK3;Q6PHG0;A0A8M6YWZ7;A0A8M9PZL9	fe38f01;gopc	57.3688	66.7634	73.2521	53.3753	48.057	50.5259
Q6PC06	A5PMG3;Q7T2B5;A0A8M2BIG2;A0A8M9PMV0;K7DYH7;Q6PC06	ahcyl2	363.149	454.688	393.503	331.214	317.081	282.799
A0A8M3B500;F1QJ79	F1QJ79;A0A8M3B500	dock8	63.8734	54.7898	58.5797	48.4453	42.784	44.985
A0A8M2BE38	A0A8M2BE38;Q5PR57	dhodh	1115.88	1168.23	1038.99	902.668	832.755	814.221
A0A0R4IV67;A0A8M2BAR0;A0A8M3AQ64	A0A0R4IV67;A0A8M2BAR0;A0A8M3AQ64;A0A8M9PUJ6;A0A8M9PY11	agl;agla	6492.71	6139.41	7179.6	5588.39	4691.78	4891.68
A0A8M9QBT5;F1QWW2	A0A8M9QBT5;A8E5P4;F1QWW2	zgc:174895	280.73	295.438	311.74	208.464	222.101	247.655
Q32PW5	Q32PW5	zgc:123006	117.885	100.021	117.197	85.8941	79.7723	89.9269
Q6PC45	A0A8M3AKI7;Q6PC45	med30	67.9956	70.4627	77.8204	61.3044	53.1284	50.2226
Q6P5L5	Q6P5L5	nduf8	3123.79	2873.17	3458.99	2298.59	2226.98	2671.47
Q6DHJ0	Q6DHJ0	sfrs5b	289.876	311.656	309.781	187.926	260.375	241.578
Q5U386	Q5U386;A0A8M2B2A8	ppm1a	689.443	887.891	794.058	587.038	559.164	641.895
Q6DGP6	Q6DGP6	sub1	690.525	801.341	761.33	467.746	597.52	626.945
A0A2R8QGR9;A0A2R8RJH6;Q6IQG1	A0A2R8QGR9;A0A2R8RJH6;Q6IQG1	sb:cb295;zgc:86776	179.159	213.27	221.805	144.123	140.868	176.242
Q568D5	Q568D5;A0A8M9P8W4	babam2	155.538	154.09	181.621	108.423	119.203	140.042
F1QB90	F1QB90	fd05d02	1173.14	1251.48	1276.35	995.972	938.326	831.362
A0A8M3AKD0;K4I874	K4I874;A0A8M3AKD0;K4IAH1	AGO2;ago2	615.893	710.433	721.939	517.154	488.19	517.75
F6NZ76	F6NZ76	si:ch211-240l14.2	461.994	439.379	458.676	327.926	326.486	356.657
A0A2R8Q5P7;B1H1I7	A0A2R8Q5P7;B1H1I7	prkch;zgc:172124	3955.25	4223.14	4907.58	3397.8	3333.71	2950.15
Q6WFZ4	Q6WFZ4	fc02d09	691.711	711.197	615.436	417.067	504.144	569.49
A0A8M9P2X4;A0A8M9PPV8	A0A8M9P2X4;A0A8M9PPV8	LOC110437758	925.747	750.534	743.212	680.034	568.516	536.955
A0A8M3B6Y7	A0A8M3B6Y7	fuk	213.697	215.969	255.55	163.301	150.909	191.04
A0A8M9PA32;Q08BP4	A0A8M9PA32;Q08BP4	tp53i11;tp53i11b	546.127	698.743	626.681	436.982	411.78	531.187
A0A8M2B3X1;A0A8M2B3X4;A0A8M2B414;A0A8M2B4J9;A0A8M3AIG3;A0A8M3ASN7;A0A8M9QBW9;A0A8M9QH54;Q7SXT6	A0A8M2B3X1;A0A8M2B3X4;A0A8M2B414;A0A8M2B4J9;A0A8M3AIG3;A0A8M3ASN7;A0A8M3AX32;A0A8M9QBW9;A0A8M9QH54;Q7SXT6;Q7ZW10	msi2;msi2b	128.334	109.766	125.67	102.38	89.9744	75.8331
Q5U373	Q5U373;Q6IQL2	wu:fc52g02	693.58	640.042	586.13	442.423	522.938	447.004
Q6PC49	Q6PC49	zgc:73107	3815.11	4535.01	4678.35	3348.25	2840.44	3396.11
Q7ZV43	Q7ZV43;A0A0R4IVK4;A0A0R4IZ33	tollip	797.073	660.638	734.729	580.335	552.34	478.138
Q803F5	Q803F5	apmap	2008.31	2232.76	2140.03	1551.93	1267.36	1857.51
Q803J0	Q5TZ75;Q5TZ86;Q803J0	cyp2j25	5009.86	5051.55	4705.81	3970.48	2994.73	3853.58
Q08C90	Q08C90	zgc:153372	709.643	834.75	787.572	662.802	536.903	507.327
Q6NYG8	Q6NYG8	dpyd	11767.2	9916.97	11612.7	9049.77	7338.95	7979.3
Q66HW0	Q66HW0	zgc:92337	393.557	292.588	336.964	237.774	271.21	238.864
A0A2R8QKX7	A0A2R8QKX7;A0A8M6Z809	wu:fc33h03	586.41	591.164	554.673	450.483	389.654	422.87
Q803I4	Q803I4;A0A0H2UKC6	rnf2	92.092	103.426	112.46	66.5468	73.0592	84.6788
A0A8M9QIR9	A0A8M9QIR9	LOC101884616	286.82	298.424	302.963	212.694	189.49	242.523
Q6DH81	Q6DH81	zgc:92607	168.276	204.554	165.602	138.838	134.805	116.733
Q803I9	Q803I9	wu:fa20g10	118.87	118.87	120.071	83.4036	101.412	74.114
Q6GQM8	Q6GQM8	zgc:91876	232.003	235.958	268.082	218.871	164.563	148.654
A0A140LG17;Q6NTI0	A0A140LG17;Q6NTI0	tsc22d3;zgc:64189	115.816	145.656	131.933	89.455	90.2704	104.629
F1Q4N6	F1Q4N6	fa20b03	68.036	68.2992	54.4993	38.9522	53.277	45.6557
A0A8M2B770;Q5SNY2	A0A8M2B770;Q5SNY2	papola;papolb	309.727	283.535	242.57	173.76	233.113	196.932
A2BGU9	A2BGU9	serhl	588.203	442.446	509.978	347.288	378.555	386.965
A3KNI7	A3KNI7	ccndbp1	108.687	142.291	133.334	96.6102	89.9723	90.499
B8A6D3	B8A6D3	si:ch211-67f24.10	1039.58	878.882	947.596	758.927	641.189	660.464
E9QH56	E9QH56	id:ibd5068	1208.82	1249.1	1249.56	948.227	826.428	890.044
A8E5B7	A8E5B7	hm:zeh0024	1523.39	1337.52	1456.92	1173.25	912.383	1016.89
Q6PBI6	Q6PBI6	pcbd	17309.1	16932.8	20659.2	13691.8	10555.4	15063.3
B2XCM0;F1RB27	B2XCM0;F1RB27	appl2	256.88	324.274	338.084	238.489	185.428	233.747
A0A0R4ID68	A0A0R4ID68	zgc:110298	1267.27	1180.17	1462.1	1039.95	852.647	903.869
Q7ZVU4	Q7ZVU4	zgc:55622	77.2486	77.2486	80.6993	55.8225	55.8225	55.8225
E7F4Y8	E7F4Y8	tsg101b	291.082	288.515	285.637	237.758	194.288	183.1
Q1L907	Q1L907	gstR1	47597.9	38570.9	41764.3	34543.1	28716.5	27465.3
B8JKH9	B8JKH9	zgc:103440	237.975	297.505	247.12	183.675	214.289	155.678
B3DFQ1	A7MBX1;B3DFQ1	zgc:171735	448.65	440.563	431.557	308.833	330.462	294.458
Q5RHZ6	Q5RHZ6;A0A8M9PUE5	osgep	934.668	932.818	859.967	675.358	609.622	636.069
A3KP74	A3KP74	sdhaf2	179.226	143.223	170.323	110.306	106.498	130.112
Q6DGU2;Q802D1	Q6DGU2;A0A8M6Z2N0;Q802D1	rab11b;zgc:92772	1075.47	827.438	1058.98	746.738	712.022	617.088
Q9DE44	Q9DE44	zgc:101604	241.776	289.664	247.292	199.747	171.075	174.912
Q6DEH3	Q6DGS3;Q4V9P8;Q6DEH3;A0A2U3TVF6;A0A8M2B6H3;A0A8M2BE13;A0A8M3AS35;A0A8M3AS42;A0A8M3AS95;A0A8M3ASA1;A0A8M3ASA5;A0A8M3AUJ9;A0A8M3AYB7;A0A8M3AYD5;A0A8M3AYD9;A0A8M3AZF1;A0A8M3AZF7;A0A8M3B1I4;A0A8M3B2B5;A0A8M3B2B8;A0A8M3B2C2;A0A8M3B4F8;A0A8M3B4L7;A0A8M3B7E7;A0A8M3B7F4;A0A8M3B9H1;A0A8M3B9H5;A0A8M3B9H8;A0A8M6YVY0;A0A8M6YWG3;A0A8M9P897;A0A8M9P8T6;A0A8M9PKA6;A0A8M9PKB1;A0A8M9PKB9;A0A8M9PKC4;A0A8M9PKD0;A0A8…	camk2d1	1135.8	1219.08	1042.7	886.305	711.429	779.723
A0A8M3AYD1;A0A8M3AYE8;E7F811;R4GEE3	E7F811;R4GEE3;A0A8M3AYD1;A0A8M3AYE8;A0A8M3BE68	tom1l2	432.446	406.193	413.644	314.813	319.646	239.733
E7FB64	E7FB64;Q6PH32	cb1041	1234.38	1194.21	1314.06	977.615	748.384	883.077
A0A8M2B412;Q58EB0	A0A8M2B412;Q58EB0	zgc:110843	3775.27	3615.89	3578.96	2760.07	1984.3	2890.16
A8KBR8	B8JIS5;Q6PFJ6;A8KBR8	gstm.2	4042.26	3866.79	3652.9	2813.6	2705.64	2520.31
A1L2E4	A1L2E4;F1QYC8	rnmtl1b	117.98	106.149	115.989	93.4366	71.1353	71.1353
Q7ZZJ7	Q7ZZJ7	ae1	2697.43	2657.92	3457.52	1758.62	1933.61	2404.86
A5YC46	A0A2R8QF26;A5YC70;B7ZUV4;B8JIV1;F1Q5U6;A0A8M2BFL2;A0A8M3AWR8;A0A8M3B3A3;A0A8M3B692;A0A8M3BD13;A0A8M3BD19;A0A8M9PUY2;A0A8M9Q0X5;A5YC46;Q08BY7	mbnl1a	186.942	257.463	205.311	134.455	154.467	158.387
A0A8M3ARQ7;A0A8M9P169	A0A8M9P169;A0A8M3ARQ7	usp8	195.497	181.182	166.56	139.654	115.369	118.811
Q7SZR4	Q7SZR4	pgam1	7921	6217.8	8519.59	5613.37	4571.42	5404.58
B2GT49	B2GT49	aldh9a1b	219.429	219.429	219.429	137.119	137.119	178.525
Q08CI5	Q08CI5	zgc:153046	193.655	193.655	199.483	150.746	100.163	152.28
A0A8M3B100;Q6P0T3	Q6P0T3;A0A8M3B100	wu:fa03f07;znf207a	395.947	488.266	498.55	307.063	313.107	327.554
Q1JPX9	F1QW85;Q1JPX9	im:7137941	2573.87	2093.91	2111.19	1704.76	1376.96	1554.97
Q6DHI5	Q6DHI5;A0A8M2BHG7	sirt5	293.92	324.684	290.517	237.047	192.307	192.316
A0A8M9Q261;A0A8M9Q8B7	A0A8M9Q261;A0A8M9Q8B7	mctp2b	82.2383	92.2775	80.324	62.4375	53.054	58.5554
A0A8M9NZC8	A0A8M9NZC8;A0A8M9PD70;A0A8M9PJL1;A0A8M9PMK0;A9JTH8	oxr1a	134.622	134.777	128.535	91.087	80.7641	98.7911
Q1LUE5	Q1LUE5;A0A0R4IEF8;A0A8M2B620	zc3h18	77.5865	81.8328	77.5865	62.5784	51.4979	46.8801
A0A8M2BKD3	Q566X7;A0A8M1NVF2;A0A8M2BKD3	npm1b	1087.91	1180.17	1037.95	679.545	789.443	775.848
F1R1I5	F1R1I5	cgnl1	112.014	92.7111	83.9036	72.5183	71.6858	51.5107
Q6NXA5	Q6NXA5	zgc:77556	1044.98	917.228	812.176	629.328	606.813	644.055
Q287T7	Q287T7;B3DKD7	slc25a37	44.5006	44.5006	44.5006	39.8877	23.2216	27.2285
A0A8M2BGI2;A0A8M9PUR2;F1Q5B5	A0A8M3B5T5;F1Q5B5;A0A8M2BGI2;A0A8M9PUR2;H9GX67;Q58EF1	Akp2;alpl	722.028	494.652	647.256	425.23	407.618	426.069
Q7ZVF1	Q7ZVF1	zgc:56053	370.971	283.472	262.689	185.964	217.835	211.609
Q6P4U8	Q6P4U8	dnase1l4.2	244.369	289.249	236.38	140.704	163.974	211.903
Q6DG81	Q6DG81	wu:fc04g03	9013.84	7808.45	7191.56	5121.36	5030.86	5935.35
Q8UVG6	Q8UVG6	CRBP	9239.82	8285.52	8440.43	6222.96	4670.35	6432.41
A0A2R8RR02;A0A8M2B4H7;A0A8M2B4I9;A0A8M2B500;A0A8M2B527;A0A8M9NZ18;A0A8M9NZ24;A0A8M9P7Q1;A0A8M9P7Q4;A0A8M9P7Q9;A0A8M9PCW2;A0A8M9PCW5;A0A8M9PCX0;A0A8M9PJ68;A0A8M9PJ73;A0A8M9PM54;A0A8M9PM62;Q98SN4	A0A2R8RR02;A0A8M2B4H7;A0A8M2B4I9;A0A8M2B500;A0A8M2B527;A0A8M9NZ18;A0A8M9NZ24;A0A8M9P7Q1;A0A8M9P7Q4;A0A8M9P7Q9;A0A8M9PCW2;A0A8M9PCW5;A0A8M9PCX0;A0A8M9PJ68;A0A8M9PJ73;A0A8M9PM54;A0A8M9PM62;Q98SN4	fak;fak1a;ptk2ab	159.826	160.861	129.184	102.474	87.8171	109.375
Q6GMJ3	A0A8M9Q0D6;Q6GMJ3	zgc:91952	194.641	174.883	153.169	118.114	109.904	119.544
A0A8M3B826;B0V0U4	B0V0U4;A0A8M3B826	galnt2;im:7140357	259.367	292.78	321.26	185.886	196.253	198.604
Q2YDQ8	Q2YDQ8	phykpl	894.64	1019.45	837.056	773.753	565.259	487.137
Q7T297	Q7T297;A0A2R8Q281;F1QMC1	fam172a	480.954	531.736	509.917	333.066	260.381	416.772
Q6DG18	Q6DG18	zgc:91847	95.1725	137.782	132.274	85.8849	78.4691	77.4267
A0A8M9P120;A0A8M9PA15;A0A8M9PI68	A0A8M9P120;A0A8M9PA15;A0A8M9PI68	LOC110438480;dut	226.635	185.72	212.647	143.234	101.099	168.951
F1QGD2	F1QGD2;Q6DG77	zdhhc24	210.909	184.094	184.094	145.529	107.64	129.338
Q6PFU7	Q6PFU7	wu:fb50f02	3010.12	2252.82	2780.74	1763.16	1719.46	1809.58
Q6PH25	Q6PH25	zgc:66078	316.81	331.058	260.697	240.515	175.055	179.565
A0A8M2B5D1	A0A8M2B5D1;Q802X5	syncripl	528.19	536.859	528.19	360.752	340.204	340.204
A0A8M9PJR4	A0A8M9PJR4	ascc3	65.9901	71.8069	65.9901	51.1849	33.1773	48.759
Q642J1	Q642J1	zgc:103752	620.362	869.162	815.706	496.226	405.731	597.796
Q9DDU5	Q50LC6;Q9DDU5	gstp1	9056.24	9024.88	7947.34	5710.02	5757.46	5417.4
Q803P3	Q803P3	ptplb	1319.37	1609.21	1502.65	875.987	800.474	1178.75
Q7T3B0	B2GPT2;Q7T3B0	eif3m	504.497	706.013	678.599	425.37	354.426	436.613
A0A8N7TBP4	A0A8N7TBP4	slc12a7b	102.314	102.314	102.314	51.9256	76.4452	68.5778
Q504B1	Q504B1;A0A8M1P637	zgc:109973	888.539	1056.33	1028.27	558.398	669.813	677.008
A0A8M3AL15	U3JAV8;A0A8M2B804;A0A8M3AL15;A0A8M3B4B1	cad	716.779	832.975	907.578	657.171	396.321	514.784
A0A8M9PNK8	A0A8M9PNK8	LOC100005536	64.2801	66.6294	63.7617	25.3254	50.4276	48.2076
A0A8M3BDT3	A0A8M3BDT3	zgc:162816	1211.81	1091.6	1171.94	802.677	677.908	731.128
A0A8M6Z8X4	A0A8M6Z8X4	lmf1	285.625	345.535	327.299	241.377	170.879	196.382
Q1LYQ0	Q1LYQ0	fb62c07	2764.99	2684.62	2358.38	1564.64	1591.11	1762.59
Q9MIY0	Q9MIY0	mt-nd5	659.05	492.001	462.564	285.618	392.072	338.137
A0A8N7UT91	A0A8N7UT91	col4a1	63.6001	71.7511	52.9484	39.3377	39.3377	39.3377
Q1ED11	Q1ED11	pdcd11	57.7397	60.2244	42.369	32.9198	34.2084	32.9198
Q7ZVP8	Q7ZVP8	tmem38b	60.1538	65.9204	60.1538	38.0096	26.5891	51.548
Q5TZ75	Q5TZ75	cyp2j24	316.201	225.341	281.06	184.955	183.512	144.071
Q7T3G4	Q7T3G4	zgc:63876	533.095	583.227	643.297	311.05	314.97	464.93
A0A8M1PS84	A0A8M1PS84	si:ch211-218c6.8	51.883	51.883	51.883	34.1598	31.9457	30.3905
Q561X9	Q561X9;B2GSA5	bdh2	1208.11	1704.37	1449.09	966.449	807.811	921.754
A0A8M9PZH4;Q6PBJ9	A0A8M9PZH4;Q6PBJ9	RpP1;rplp2	1619.92	1747.25	1743.49	857.941	1262.81	1029.4
A0A8M1RMW7	A0A8M1RMW7	LOC100332351	80.7101	80.7101	80.7101	58.0363	46.5758	44.37
Q7T3E8	Q7T3E8	mtfr1l	207.034	321.692	273.983	166.283	143.427	183.41
E7F2T5	E7F2T5	si:ch211-215a9.5	88.4981	124.696	105.198	81.9821	46.2685	67.2532
A0A8M2B4C1	A0A8M2B4C1	zgc:92184	793.624	709.594	709.296	488.002	487.515	380.982
A0A8M1PV89;A0A8M2B4Y6;A0A8M6YZ46;A0A8M9PS21	A0A8M9Q5N6;A0A8M1PV89;A0A8M2B4Y6;A0A8M3AQK7;A0A8M6YZ46;A0A8M9P9N7;A0A8M9P9S3;A0A8M9PKW8;A0A8M9PS21;A0A8M9PZA8;A0A8M9PZI5;A0A8M9Q193;A0A8M9Q2T5	LOC100004932;LOC100005640;LOC100007467;LOC100331609	108.389	88.4311	128.763	67.9111	76.3112	55.3694
A0A8M1N345;A9JRP6	A0A8M1N345;A9JRP6	dio1	1803.22	1878.6	2299.64	1369.59	1039.51	1248.57
A0A8M3ATF0;Q566T8	A0A8M3ATF0;Q566T8	ctss2.2;ctssb.2	84.5339	84.5339	84.5339	58.0825	43.6547	51.7646
Q568J0	Q568J0	sip1	76.933	76.933	78.1778	33.2048	51.1208	55.6542
A0A8M2B7X2;A4FUN3	A0A8M2B7X2;A4FUN3	ctsbb	111.24	121.178	111.24	63.2681	80.5413	63.2681
B3DIS2	B3DIS2	zgc:194209	1027.52	1481.3	1195.38	920.868	543.493	747.654
F1QS46	F1QS46	nol7	526.794	452.513	391.121	280.994	240.572	295.881
B0UYE4	B0UYE4	si:dkey-21p1.4	101.297	133.26	101.297	65.5917	65.5917	65.5917
Q08CR1	Q08CR1	si:rp71-1c10.1	176.139	259.491	245.475	117.523	165.441	114.552
Q6DH63	Q6DH63	zgc:92631	1180.48	917.666	876.058	532.886	533.958	664.508
Q7SYB8	Q7SYB8	zgc:63701	90.0376	108.981	90.0376	63.5413	72.5068	32.0782
A0A8M2B557;A0A8M9PET9;A0A8M9PFQ0;A0A8M9Q4Z4	A0A8M2B557;A0A8M9PET9;A0A8M9PFQ0;A0A8M9Q4Z4	si:ch211-125o16.4	152.901	186.673	173.035	75.3147	75.3147	146.445
M4MD44	M4MD44	akt1	243.759	387.572	392.588	192.925	199.228	198.16
Q3KRP0	Q3KRP0	si:ch211-79l17.5	149.661	109.251	101.055	76.5397	75.4349	55.457
Q6DG29	Q6DG29	wu:fa97c09	64.9209	97.5942	88.6569	56.1765	43.2812	44.164
Q5XIZ6	Q5XIZ6;Q7T1E0	gpd1l	2826.14	2742.56	2332.29	1189.74	1611.77	1710.91
Q7SXM1	Q7SXM1	zgc:66195	600	521.332	616.375	352.918	302.977	331.914
A0JMN2	A0A8M2BEK6;A0JMN2	zgc:154046	423.84	272.2	310.689	191.542	156.435	218.144
A0A0R4IZE3;A0A8M2BGV0;A0A8M2BGZ6;A0A8M9QKJ1;Q6P0V0	A0A0R4IZE3;A0A8M2BGV0;A0A8M2BGX3;A0A8M2BGZ6;A0A8M9QKJ1;Q6P0V0	hnrnph1;zgc:77712	143.019	109.984	114.238	64.2331	66.6671	75.2622
Q5RG45	Q5RG45;A0A8M2B7F9	cep135	526.584	366.43	449.984	338.709	258.317	151.807
A0A8M9PNU2;E7FE64	A0A8M9PNU2;E7FE64	LOC100334085;osbpl10b	14.8543	14.8543	16.9014	7.27096	7.27096	11.3531
A0A8M2B803;A0A8M9PD44;A0A8M9PIS2;A0A8M9PUG8;A0A8N7UQV5	A0A8M2B803;A0A8M9P3L7;A0A8M9P3M1;A0A8M9P3M5;A0A8M9PD36;A0A8M9PD40;A0A8M9PD44;A0A8M9PIR5;A0A8M9PIR9;A0A8M9PIS2;A0A8M9PQX6;A0A8M9PQY1;A0A8M9PUF7;A0A8M9PUG3;A0A8M9PUG8;A0A8N7UQV5	nedd4l	2070.64	2186.02	2291.58	1421.11	1047.1	1140.35
K7DY99	K7DY99	chunp6906	165.259	165.259	169.074	56.1265	105.294	111.77
A0A8M9PYS5;F1Q5W1	A0A8M9PYS5;A0A8M9Q1M1;F1Q5W1	si:dkey-34e4.1	38.9418	43.2989	38.9418	29.5235	22.3876	14.2973
Q6PH32	Q6PH32	cyp4	584.635	802.864	845.359	332.347	448.963	422.909
A0A8M1Q7N6	A0A8M1Q7N6	cds1	331.639	292.416	253.752	163.463	149.662	159.831
Q561T8	Q561T8	zgc:112431	331.844	265.171	260.499	146.944	137.727	175.051
Q1ED31	Q1ED31	zgc:136240	81.8888	80.7826	60.4131	39.0289	39.0289	39.0289
Q5TZD3	Q5TZD3	si:ch211-191d7.2	2114.31	1551.32	1881.69	1394.56	571.458	926.546
A0A2R8S079	A0A1L1QZC0;A0A2R8S079;A0A8M9PY44	cyp2x12	739.491	1059.33	1055.35	567.363	298.971	608.891
A0A8M2BIG8;Q5U3V8	A0A8M2BIG8;Q5U3V8	gorasp1;gorasp1a	264.494	410.951	370.708	157.755	196.947	185.227
Q6GMK1	Q6GMK1	cdc42ep4	120.314	120.314	120.314	58.3092	52.4814	74.1685
Q9MIY9	Q9MIY9;A0A0A0V9A1	mt-nd2	89.6954	72.4531	72.4531	35.253	47.6396	35.253
Q6PHY8	Q6PHY8	selenot1b	1152.91	1213.3	964.503	417.86	541.38	710.685
A0A2R8QB05;A0A8M3B637;E7FBB9;F6PEN0	A0A2R8QB05;A0A8M3B637;E7FBB9;F6PEN0;A0A8M3AUX4	tjp2.1;tjp2a	1106.9	1350.48	1267.23	523.819	591.761	751.232
Q6DC37	Q6DC37	hnmt	258.347	278.677	267.897	164.948	95.2093	142.137
A0A8M1RJI1;A0A8M3AMC1;A0A8M9P4B9;B3DJY8;Q1LVY8	A0A8M1RJI1;A0A8M3AMC1;A0A8M9P4B9;B3DJY8;Q1LVY8	si:ch211-197g15.10;si:ch211-197g15.6;si:ch211-197g15.9	66.1702	66.1702	66.1702	38.3756	27.8839	32.6484
Q6PFJ6	Q6PFJ6	gstm	5912.6	6868.23	7002.88	3655.73	2919.61	3227.73
E7FH60	A0A8M9PGL4;E7FH60	c24h7orf50	76.938	92.8917	76.938	34.9045	38.6029	47.9333
A0A8M1PUI3	A0A8M1PUI3	LOC100000713	39.0327	52.9868	64.9428	31.9419	15.5974	28.9056
A7YT82	A7YT82;H2ZRH9	nmt2	40.2818	51.6447	40.2818	23.9695	18.4268	21.8883
A2BIE7	A2BIE7	tapt1	104.894	170.263	174.095	88.395	48.4143	80.3804
A0A8M1RN56;A0A8M3B6W1;A0A8M9PMI2	A0A8M1RN56;A0A8M9PMI2;A0A8M3B6W1	tbc1d24	155.578	108.865	108.098	62.7248	69.6269	47.1213
Q9I9P9	Q9I9P9;F1QXZ9;Q8AY15;Q8AY16;A0A8M2B2F4;A0A8M9PTD0	smad2	521.652	437.146	446.204	237.624	226.825	208.227
Q1XHK0	Q1XHK0	fb13f09	227.282	180.06	141.322	98.4176	78.783	84.5288
A0A8M2BBT8;A0A8M3B0Q3;B1NA68	A0A8M2BBT8;A0A8M2BK72;A0A8M3B0Q3;A0A8M9QIV0;A4UU31;B1NA68;A0A8M9QMM1	map2k4A;map2k4a	731.183	414.526	547.336	317.097	204.041	267.267
Q6NWJ0	Q6NWJ0	bcl7ba	221.153	190.692	123.868	73.4204	106.653	68.5487
B0JZP6;E7F7K2	B0JZP6;E7F7K2	c1qtnf9;zgc:175268	142.805	157.967	142.805	68.561	68.561	68.561
A0A2R8RTM3;B0V0Y4;Q6PGZ2	A0A2R8RTM3;B0V0Y4;Q6PGZ2	zgc:63523	180.142	105.106	118.093	46.4658	57.6881	80.8237
B8A5M6	B8A5M6	P4hb	501.417	289.936	303.949	148.576	207.622	141.106
A1DPK4	A1DPK4	zgc:165349	53.1017	53.1017	53.1017	18.5556	18.5556	34.7764
Q6NZZ3	Q6NZZ3;A0A8M2B2P1	zgc:77929	235.007	334.427	285.172	152.885	127.723	102.968
F1REL9	F1REL9	si:dkey-183c16.5	134.47	93.5628	93.5628	47.8214	47.8214	47.8214
Q4G5W2	Q4G5W2	rtn4	30.9358	18.9777	18.9777	7.14399	9.25772	14.0703
A0A0R4ILM6;A0A8M3AU30;A0A8M9Q814;A0A8M9QH78	A0A0R4ILM6;A0A8M3AU30;A0A8M9Q814;A0A8M9QH78	exoc6b;fa55b02	437.476	623.829	591.833	332.808	158.127	238.757
A0A8M2BDK0;A0A8M3ATH6;A0A8M9QF85;Q801U5	A0A8M2BDK0;A0A8M3ATH6;A0A8M9QF85;Q801U5	fkbp5;si:zc263a23.8	87.1213	87.1213	87.1213	22.7763	44.3173	42.3166
O42363	O42363	apoa1	9667.03	10317.3	10855.3	6237.06	2190.35	4479.7
Q6DGC0	Q6DGC0	zgc:100786	205.323	165.755	159.453	55.4869	85.3694	80.92
E7FBU4	E7FBU4;A0A8M2B1Z5	mms19	267.881	267.881	267.881	96.6952	105.942	130.395
Q7ZVD6	A0A8M9PFW3;Q7ZVD6	fa11g10	421.438	310.383	400.25	91.2569	205.184	170.817
Q5BKW6	Q5BKW6	zgc:103606	832.16	710.644	789.047	317.575	317.575	317.575
B0V1R7;Q1MTC0	B0V1R7;Q1MTC0	fam20cl	455.413	517.347	455.413	249.39	126.876	198.187
A0A8M6YWU0	A0A8M6YWU0	erp27	957.648	598.926	714.433	387.824	259.055	258.632
A8E5E3;F1QDU3;Q5U3P4	A8E5E3;F1QDU3;Q5U3P4	fb17g12;ftsj1	465.474	389.308	495.751	190.728	151.431	194.81
A0A8M1RRV3;Q6DHC9	A0A8M1RRV3;Q6DHC9	LOC100334908;cela1.5	98.2549	86.3316	121.112	40.1665	40.1665	40.1665
A0A0R4IG09	A0A0R4IG09	wbscr1	75.1213	75.1213	93.6647	20.5661	25.2715	47.4123
A0A8M1NW48	A0A8M1NW48	fep15	144.428	96.6218	99.8608	50.6199	24.2973	47.5076
Q9DDT0	Q9DDT0	fth1	1392.94	1332.33	1328.21	253.121	827.753	355.072
A0A8M2BD10;A0A8M2BD93;A0A8M9PMF6;A0A8M9Q038;A0A8N7T6P0;E7F1Z8	A0A8M2BD10;E7F1Z8;A0A8M2BD93;A0A8M9PMF6;A0A8M9Q038;A0A8N7T6P0	slc44a2	77.7747	77.3053	50.8918	29.9016	22.4347	20.377
A0A8M9Q1N9	A0A8M9Q1N9	cxcl13	206.026	269.41	215.257	78.0315	78.0315	78.0315
Q6DI30	Q6DI30	fc54c06	2545.72	2070.54	1978.58	492.938	863.114	817.839
A3KPY8;Q4QRH5;Q68FN6	A3KPY8;Q4QRH5;Q68FN6	Ela1;cela1.1;si:dkey-57c15.6	412.62	391.509	503.585	140.415	140.415	140.415
A0A8M9PRR3;Q6DGW4	Q6DGW4;A0A8M9PRR3	fb62f03;zgc:92745	139.426	136.007	137.661	47.2097	47.2097	29.9824
Q4VBJ2	Q4VBJ2	wu:fd42g02	141.033	151.881	154.61	44.437	44.437	44.437
Q6EIG3	Q6EIG3;A0A0R4I9F4	cyp26b1	492.588	289.2	273.042	99.8496	99.8496	99.8496
Q5RI59	Q5RI59	si:ch211-240l19.6	422.663	272.785	363.291	73.7801	92.8047	126.286
Q803L7	Q803L7	wu:fc38a11	596.293	274.854	337.834	79.7632	140.34	106.955
A4QP59	A4QP59	si:ch211-117l16.1	964.951	1544.91	1402.54	261.631	261.631	457.323
A0A8M9PZF8	A0A8M9PZF8	LOC110438424	435.788	429.573	460.395	104.966	104.966	121.912
F1R894	F1R894;E7FBA9	prss2a	384.94	300.595	349.003	49.7162	82.503	117.004
Q6P5J0	Q6P5J0	amy3	1297.59	1030.76	1177.19	211.722	218.152	330.736
E7FBA9	E7FBA9	si:ch73-103b2.3	222.539	117.638	155.042	26.3671	26.3671	50.5739
F1QNJ3	F1QNJ3	zgc:92091	166.578	166.578	166.578	26.364	37.6139	36.39
Q7SZ51	Q7SZ51	zgc:63744	417.856	433.804	375.717	57.4579	112.634	74.9513
F1Q5I4	F1Q5I4	ela2	633.901	544.592	515.78	74.9675	142.014	113.133
Q6PHV5	F1QJN9;Q4VBJ2;Q6PHV5;A0A8M1NG52;Q6NWD1	cb1060	1153.43	701.484	860.612	133.389	150.674	217.479
Q504D4	A0A8M9QDY3;A2BGP5;Q504D4	wu:fd58f03	451.656	374.105	369.105	70.7982	70.7982	74.0936
Q7SXC0	A0A8M9PQY7;Q7SXC0	fb62e11	855.092	534.383	703.342	115.411	73.8426	169.829
Q803S4	Q803S4	wu:fi04a11	784.785	1186.33	930.56	112.172	136.457	219.135
A0A8M9PQY7	A0A8M9PQY7	cel.2	815.44	633.439	671.105	93.8297	93.8297	141.99
Q6AZC0	Q6AZC0	cela1.6	3440.46	2845.59	3207.37	392.144	445.849	601.791
F1QJN9;Q6NWD1	F1QJN9;Q6NWD1	cpb1;wu:fb60d07	727.994	563.349	644.264	61.4825	97.252	117.904
B8JMA2	B8JMA1;B8JMA2	zgc:153113	142.5	110.938	61.6674	27.2111	5.43592	12.1084
Q6DRM1	Q6DRM1	nkapl	419.315	419.315	419.315	45.0754	72.867	58.0809
Q9I8N9	Q9I8N9	B-FABP	4723.46	11539.5	15830.9	2290.07	1184.49	887.733
Q58EK9	Q58EK9	ccdc76	491.243	360.485	284.521	57.4025	44.8079	45.8607
Q561U4	Q561U4	ctrb.3	170.027	110.864	110.985	4.1398	9.19084	32.0418
Q5RI57	Q5RI57	si:ch211-240l19.8	597.012	354.163	453.881	50.7588	50.7588	50.7588
A0A8M9PXG2;A0A8M9Q9D6	A0A8M9PXG2;A0A8M9Q9D6	med1	3690.6	1858.46	1884.12	66.3577	193.73	276.001
A5PLE0	A5PLE0	stoml3	2175.86	1703.69	1703.69	98.6504	32.7195	21.7826
Q6DBR0	Q6DBR0;A0A8M9PM74	rpusd4	8.76745	13.9422	8.76745	NA	NA	NA
A0A8M2B3M5;A0A8M2B4D0;A0A8M3B0Z9;A0A8M9Q076	A0A8M2B4D0;A0A8M2B3M5;A0A8M3B0Z9;A0A8M9Q076	usf1;zgc:56547	27.25	17.1055	7.95369	NA	NA	NA
A0A8M2BLQ5	A0A8M2BLQ5	rasal1	28.9134	34.7817	28.9134	NA	NA	NA
A5PLG0	A5PLG0	LYRM7	18.6601	51.9393	52.6388	NA	NA	NA
A0A8M9PLZ3	A0A8M9PLZ3	LOC572443	18.2528	62.8626	58.1656	NA	NA	NA
A0A8M2BJT5	A0A8M2BJT5	ogdha	73.5805	60.3839	60.3839	NA	NA	NA
A2CEA7	A2CEA7;A0A8M3ASM8;A0A8M3B5Z6;A0A8M3B9W1;E7FBN7	rasgrf2	36.1497	121.466	71.9189	NA	NA	NA
Q6DFZ8	Q6DFZ8	capn2l	79.6145	79.6145	117.422	NA	NA	NA
A0A2R8PYX8	A0A2R8PYX8	LOC100334800	92.1981	103.131	92.1981	NA	NA	NA
Q7ZVS3	Q7ZVS3;A0A8M2B5U8;F1RB74	plk4	160.368	72.0678	60.3232	NA	NA	NA
A0A0R4IH76;A0A8M3B1D5	A0A0R4IH76;A0A8M3B1D5	numa1	110.306	75.65	116.35	NA	NA	NA
A0A0R4II06;A0A8M2BKY6;A0A8M2BKZ2;A0A8M2BKZ5;A0A8M2BKZ6;A0A8M2BKZ8;A0A8M2BKZ9;A0A8M2BL00;A0A8M2BL02;A0A8M2BL03;A0A8M2BL15;A0A8M2BL18;A0A8M2BLC8;A0A8M2BLE0;A0A8M3AJV8;A0A8M6YTS5;A0A8M6YW93;A0A8M6Z2V3	A0A0R4II06;A0A8M2BKY6;A0A8M2BKZ2;A0A8M2BKZ5;A0A8M2BKZ6;A0A8M2BKZ8;A0A8M2BKZ9;A0A8M2BL00;A0A8M2BL02;A0A8M2BL03;A0A8M2BL15;A0A8M2BL18;A0A8M2BLC8;A0A8M2BLE0;A0A8M3AJV8;A0A8M6YTS5;A0A8M6YW93;A0A8M6Z2V3	si:dkey-151j17.4	191.598	72.6903	72.6903	NA	NA	NA
A0A8M6YUD7;Q5RIH2	A0A8M6YUD7;Q5RIH2	mthfd1a	63.2144	169.477	134.718	NA	NA	NA
Q561Z7	Q561Z7	try	148.65	111.845	124.791	NA	NA	NA
A0A8M9QGJ2	A0A8M9QGJ2	LOC110439882	200.25	200.25	262.009	NA	NA	NA
F1QM42	F1QM42	irp1	437	601.271	437	NA	NA	NA
A0A8M3AY85;A0A8M3AY90;A0A8M3AYB1;A0A8M3B4J8;A0A8M3B7C9;A0A8M3B7D2;A0A8M3BE44;A0A8M3BE46;A0A8M6Z1B0;A0A8M6Z9B1;A0A8M9PW77;A0A8M9PW83;A0A8M9PW94;A0A8M9PWA0;A0A8M9PWA8;A0A8M9PWB3;A0A8M9Q8B8;A0A8M9Q8C2;A0A8M9Q8C5;A0A8M9Q8C9;A0A8M9Q8D3;A0A8M9Q8D8;A0A8M9Q8E2;A0A8M9Q8E7;A0A8M9QE81;A0A8M9QE86;A0A8M9QE90;A0A8M9QEA1;A0A8M9QIN0;A0A8M9QIN3;A0A8M9QIN6;A0A8M9QIP0;A0A8M9QIP3;A0A8M9QIQ0;A0A8M9QMG0;A0A8M9QMG5;A0A…	A0A8M3AY85;A0A8M3AYB1;A0A8M3AZG5;A0A8M3B4J8;A0A8M3B5I2;A0A8M3B7C9;A0A8M3B7D2;A0A8M3B896;A0A8M3BE44;A0A8M3BE46;A0A8M3BEV3;A0A8M6Z1B0;A0A8M6Z1J7;A0A8M6Z923;A0A8M6Z9B1;A0A8M6Z9H1;A0A8M9PW77;A0A8M9PW83;A0A8M9PW94;A0A8M9PWA0;A0A8M9PWA8;A0A8M9PWB3;A0A8M9PXI2;A0A8M9PXI8;A0A8M9Q8B8;A0A8M9Q8C2;A0A8M9Q8C5;A0A8M9Q8C9;A0A8M9Q8D3;A0A8M9Q8D8;A0A8M9Q8E2;A0A8M9Q9F1;A0A8M9Q9F5;A0A8M9QE78;A0A8M9QE81;A0A8M9QE86;A0A…	ablim1b	1280.6	714.412	625	NA	NA	NA
A3KPS8	A3KPS8	si:ch211-278n20.6	1630.94	1954.13	1764.79	1585.09	1456.39	1438.25
Q568J8	Q568J8	tmem256	44.2882	93.5529	121.477	226.691	177.856	138.385
A0A8M9QIR2;F1QAF7	A0A8M9QIR2;F1QAF7	adprtl2;parp2	138.824	78.0888	118.5	191.073	181.515	147.553
Q803R5	F1R5C5;Q803R5	cmtr1	110.632	117.674	114.89	162.132	193.415	133.195
A0A8M1RH56	A0A8M1RH56	cog1	101.755	103.642	106.077	182.445	143.311	125.635
Q568V3	Q568V3	nccrp1	1312.28	1126.42	1098.81	1049.07	867.654	828.828
A3KP37	A3KP37	ndufaf5	83.7243	83.7243	83.7243	157.057	105.202	118.218
A3KQ86	A3KQ86	si:dkey-73n10.4	167.739	161.644	257.394	344.018	272.896	284.967
A0A8M2BD46	A0A8M2BD46	casp8	139.573	151.797	130.471	194.418	193.81	154.496
A3KPI6	A3KPI6	si:ch211-288g17.3	494.366	372.071	523.695	557.505	648.122	634.371
A2BIJ3	A2BIJ3;A9JT15	bsdc1	86.2047	74.7774	64.1805	90.7648	110.054	95.5497
Q6NUW9	Q6NUW9	fggy	283.809	315.701	263.823	254.417	223.181	192.765
F1RA91	F1RA91;Q7SY44	zgc:63532	124.076	137.47	143.345	121.254	108.756	118.366
Q6PBJ6	Q6PBJ6	zgc:73375	2379.57	2475.43	2785.5	2266.42	1864.51	2110.18
Q6NXA6	Q6NXA6	ADH3	5841.18	9321.45	7974.71	5215.37	4421.39	4914.92
A0A2R8Q5H6	A0A2R8Q5H6	cox7a2b	389.66	366.122	395.93	510.436	669.913	473.917
B0V1J1	B0V1J1	pld1	154.232	141.583	117.6	94.4923	112.172	107.809
A0A8N1TT16	A0A8N1TT16;A4QNU0	lrpprc	442.654	430.555	439.58	494.651	558.143	472.982
E7FDB4;X1WDQ1	E7FDB4;X1WDQ1	ngef	87.356	81.3435	73.5547	72.1874	66.9392	67.3669
A8WG80	A8WG80	zcchc4	154.84	207.989	191.559	148.441	135.561	136.544
A0A8M2BEC0;A0A8M3AV29;A0A8M3B4U5;A0A8M9Q3F8;F6NX99	A0A8M2BEC0;A0A8M3AV29;A0A8M3B1X8;A0A8M3B4U5;A0A8M9Q3F8;F6NX99	fb82d02;wu:fb82d02;zgc:112962	154.312	142.936	159.417	198.657	197.9	275.262
F1QIP3	F1QIP3	ipo4	108.606	200.564	153.191	251.845	208.286	250.843
F1Q5L6	F1Q5L6;F1QBS1;F1RBJ8;Q6NWH7	wu:fa56a07	1301.56	1572.02	1513.07	1930.77	2165	1663.02
B8A446	B8A446	abca1	62.0478	62.0478	62.0478	24.0734	45.5522	50.2464
Q7ZWE9	A5WWI2;Q7ZWE9	cmpk	3566.58	4121.34	4400.48	5504.79	4529.04	5145.92
A3KNW4	A3KNW4	fk35d04	307.97	230.002	277.916	342.745	448.086	355.525
A0A8M1P317;A0A8M1P9C3;A0A8M3AYR7;A0A8M9Q9Z6	A0A8M1P317;A0A8M1P9C3;A0A8M3AYR7;A0A8M9Q9Z6	si:ch1073-291c23.2	10.7649	10.7649	10.7649	24.7834	63.1111	37.1573
Q6DHN6	Q6DHN6	zgc:92198	80.8831	74.3514	59.9779	38.9636	38.9636	60.1843
Q6NVC5	A0A8M2BDN6;A0A8M3AQV6;A0A8M3B0X9;A0A8M3B899;A0A8M9PZT5;A0A8M9Q658;B3DI88;Q6NVC5	rhot1a	513.961	566.634	513.474	611.556	624.106	565.07
Q6DRK2	Q6DRK2	zgc:110227	349.446	455.639	423.427	472.426	531.008	524.726
A0A0R4ISJ3	A0A0R4ISJ3;A0A8M2B7S3	wu:fb38g12	569.892	658.732	653.819	745.263	801.458	690.01
A0A8M9PX41;Q802Z5	Q802Z5;A0A8M9PX41	nono;wu:fb40d10	568.254	729.264	712.351	834.947	853.116	778.972
A0A8M3AS98;F1QAH4;Q58EQ1	F1QAH4;Q58EQ1;A0A8M3AS98	si:dkey-101k6.5;tgfbr2;tgfbr2a	63.4251	79.9315	93.1511	108.978	113.683	96.2578
Q6DRD1	Q6DRD1	atp5o	11388.2	11520.9	11823.9	11227.4	10146.7	10578.1
Q6P6E4	Q6P6E4	LSM4	241.234	493.137	437.643	650.974	618.213	563.033
Q5BJC0	Q5BJC0	zgc:112496	87.3332	90.6549	76.4053	46.6448	67.1506	70.3377
B3DFN3	B3DFN3	fc15d06	3388.99	3238.28	3228.71	2772.01	3121.45	3015.13
Q6PH75	Q6PH75	CTSB	529.934	359.053	307.573	527.232	728.794	684.181
A2BIC6	A2BIC6	im:7150907	541.882	533.402	560.103	725.39	593.554	639.292
Q08BK1	Q08BK1	zgc:153470	70.3001	59.0979	73.4062	82.6795	90.56	77.1964
A0A8M9PN19;F1RAG3	F1RAG3;A0A8M9PN19	nid1a	95.8894	71.6929	71.6929	103.951	163.095	127.365
Q6DGA7	Q6DGA7	cybc1	180.905	211.585	133.595	112.189	114.806	113.936
A0A8M2B3G3;A0A8M3AYY0;A0A8M3BEI6	A0A8M3BEI6;A0A8M2B3G3;A0A8M3AYY0	letm1	111.976	91.6667	118.979	79.5085	60.2258	88.107
Q66I86	Q66I86	zgc:103495	66.7012	147.077	217.996	307.942	233.869	290.289
Q1LY46	Q1LY46;A0A8M3AYW7;A0A8M3BEI6;A0A8M2B3G3;A0A8M3AYY0	letm1	348.137	355.696	397.805	298.54	290.462	338.271
E7F2U2	A0A8N7T6Q4;E7F2U2	mrpl49	264.456	284.583	275.947	350.341	291.351	334.546
A0A8M9PK73;A0A8M9PSG6;A0A8M9PVY7	A0A8M9PK73;A0A8M9PSG6;A0A8M9PVY7	ptprc	101.458	83.8035	92.9189	109.136	159.6	135.13
F1QNA7	E7FC33;F1QNA7	stag1a	81.6832	72.1804	64.6495	57.3204	59.5905	60.6865
R4GDR2	R4GDR2	im:7148817	236.7	294.958	350.393	409.272	370.083	385.34
Q6P001	Q6DBT2;Q6P001	zgc:77906	363.816	262.592	276.809	436.233	360.09	439.448
A0A8M2BH42;F1RE04	A0A8M2BH42;F1RE04	trappc12;ttc15	169.789	169.391	192.566	161.056	151.867	151.793
A0A8N7T5Z4	A0A8N7T5Z4	LOC562053	244.424	278.329	285.829	297.764	359.987	329.665
A0A0D5W690	A0A0D5W690	rigi	NA	NA	NA	8.46918	36.1728	20.4914
Q7ZUX4	A0A286Y8B5;Q7ZUX4	RDHB	6564.73	5276.28	5014.25	4575.25	3516.06	4141.34
Q1RM52	Q1RM52	si:dz211o13.10	1181.38	988.904	1092.82	1574.58	1207.9	1481.29
A3KMH5	A3KMH5	zgc:158138	9537.03	8409.99	8412.14	7515.06	6359.75	7795.13
B0R0V8;Q6PC35	B0R0V8;Q6PC35	chunp6890	122.93	106.573	144.765	156.048	168.643	149.895
Q6ZM12	Q6ZM12	OTTDARP00000002003	3400.33	2032.96	5047.33	423.509	116.645	1765.35
Q2YDP8	Q2YDP8	thnsl2	902.645	1098.19	992.614	891.073	763.403	721.299
A8KB34	A8KB34	aspa	408.573	302.481	354.357	246.578	256.843	291.074
A0A8M9P823	A0A8M9P823	ndufaf6	45.1743	36.9821	40.4207	46.4043	64.541	59.3164
Q6ZM24	Q6ZM24	wu:fb96b08	126.573	177.589	149.838	191.637	185.409	208.094
A0A8M9Q700;F1RDD0	A0A8M9Q700;F1RDD0	pycr1b;zgc:110655	116.776	295.252	206.399	519.674	322.948	397.797
F1Q8N0	F1Q8N0	dhrs2	5901.06	4333.33	4864.42	8295.43	6041.75	7191.95
Q5RG12	Q5RG12	hsp90a.2	1433.62	1876.17	1951.66	2124.76	2396.81	2198.65
Q6PHJ3	Q6PHJ3	zgc:65802	22.5505	72.2857	52.5431	169.154	171.742	78.9011
A0A8N7T7D6	A0A8N7T7D6	ifi35	109.253	138.302	141.187	202.484	158.43	165.302
Q6NWF6	Q6NWF6	krt8	17688	15510.1	16847.6	19010.1	23303.9	19645.3
Q6TGY8	Q6TGY8	emc2	21.5368	52.6721	50.4631	114.384	65.7878	84.1305
Q6IQM9	Q6IQM9	zgc:56307	73.3722	91.4309	103.849	50.2031	73.5202	50.2031
Q5PR60	Q5PR60	ube2k	193.957	168.349	166.058	210.661	337.676	284.909
Q2L6K8	Q2L6K8;B2GR90	cnpy4	86.4398	90.8916	105.076	180.636	123.344	130.25
A4FUL9	A4FUL9	zgc:136564	299.115	361.182	391.224	274.306	259.4	289.325
Q6NWL1	Q6NWL1	pdcd10b	159.604	154.233	181.074	182.115	199.734	216.608
A9JTH1	A9JTH1;F1QMZ6;Q6PC34;Q7SXX4	ncalda	516.03	568.311	479.354	365.869	416.003	467.763
Q6PGY5	Q6PGY5	dnajc21	68.1635	68.1635	68.1635	16.4927	16.4927	58.7196
A5WVX0	A5WVX0	itpa	343.493	360.641	315.429	276.22	312.521	295.906
A0A8M9QE20	A0A8M6YZ52;A0A8M6Z6X1;A0A8M9Q3F2;A0A8M9QE20;F6P055	acaca	89.9356	100.289	89.9356	111.438	179.693	149.387
Q7T3F9	Q7T3F9	fa13h09	NA	NA	NA	164.884	72.3416	47.8171
A0A8M1N2N9	A0A8M1N2N9;A0A8M1NYS5	zgc:101569	969.097	631.394	723.305	1478.47	1119.38	1053.65
A0A8M6YZH0	A0A8M6YZH0	wu:fd51c05	243.777	80.6347	132.344	256.706	327.888	290.444
A0A0R4IT09;Q6P948	A0A0R4IT09;E7F9W7;Q6DGZ9;Q6P948	im:6895726;pdha1	2394.47	1985.95	2139.45	3013.38	3208.22	2418.4
Q90XF2	Q90XF2;Q6DI53	prkci	156.261	115.482	138.522	105.237	95.0635	109.679
Q6GMK7	Q6GMK7	sh3bgrl2	126.49	119.422	160.835	191.154	158.444	190.864
A0A8M3AW17;A0A8M3B6Q0	A0A8M3AW17;A0A8M3B6Q0	hhla2b.2	669.603	429.837	572.679	724.369	745.743	764.245
Q6NYQ7	A0A8M6Z2N7;Q6NYQ7	wu:fa20d10	1712.03	1641.2	1729.32	1894.49	1745.6	1904.21
Q6XG62	Q6XG62	s100a4a	5792.67	6095.95	6285.91	3344.26	5522.54	4101.66
Q7SZR9	A0A8M6YWI1;Q7SZR9	zgc:65780	327.272	529.144	439.508	319.608	230.428	185.387
A0A8M1QV71;A0A8M2B6B5;A0A8M2B6F9;A0A8M3AVF2;A0A8M6YWI8;A0A8M9PP05	A0A8M1QV71;A0A8M2B6B5;A0A8M2B6F9;A0A8M3AVF2;A0A8M6YWI8;A0A8M9PP05	phactr4a	149.427	149.427	152.597	133.861	109.681	137.684
A7YT51	A7YT51	wu:fb53c07	452.3	562.141	576.864	617.038	640.506	665.507
F6NMD4	F6NMD4	si:ch211-288g17.4	1107.56	913.603	962.048	1575.33	1150.31	1755.27
Q7SXP1	Q7SXP1;A0A8M3AUB3	wu:fk65f06	1347.14	1371.56	1358.89	1314.85	1328.37	1260.53
A0A8M2BKZ4;A0A8M3B0A8;A0A8M9QBG3;F1QZ50	A0A8M2BKH5;A0A8M2BKI3;A0A8M2BKZ4;A0A8M3B0A8;A0A8M6Z9I2;A0A8M9QBG3;A0A8M9QGN9;F1QZ50	ahnak	1264.74	1078.62	1142.41	863.821	1039.08	985.321
Q503Y2	Q503Y2	zgc:110013	182.903	162.341	157.891	243.238	277.629	191.067
Q803J5	Q803J5	prkrir	80.2982	76.8993	89.0747	90.8824	104.743	94.4173
A0A8M9P2V3	A0A8M9P2V3	wu:fi46h04	135.526	178.229	185.772	227.304	223.779	195.701
Q7ZVR8	Q7ZVR8;A0A8M2BGB5;A0A8M6Z7Q3;A0A8M9QH61;G1K2P5	esrp2	116.601	120.441	171.741	91.5773	92.5706	80.2564
A8E7N8;Q568F3	A8E7N8;Q568F3	im:6909492	408.968	566.409	534.638	626.288	643.101	624.426
A0A8M2B4D8;E9QIZ1	A0A8M2B4D8;E9QIZ1	si:ch211-197h24.6	104.256	182.135	157.222	210.643	224.127	199.4
E7F1E3	E7F1E3	zgc:172149	123.292	110.01	104.695	130.694	192.021	162.187
A0A8N7TEZ1;F1R5D5	A0A8N7TEZ1;F1R5D5	krt18a.2;si:ch211-133j6.3	3312.36	1947.63	2611.87	1639.54	1490.59	1601.4
A0A8M3AQZ6;F8W4T1	A0A8M3AQZ6;F8W4T1	si:dkey-122a22.2	136.512	194.858	133.443	216.017	198.725	253.499
B3DH90	B3DH90	mxb	NA	NA	NA	51.168	155.674	59.0018
Q6P0K4	Q6P0K4	zgc:77126	1303.68	1943.01	1713.63	2051.82	2232.67	2227.54
Q566Y4	Q566Y4	zgc:112385	30.3323	30.3323	30.3323	65.4934	152.878	83.3211
A2BGN0	A2BGN0	si:dkey-189p24.5	113.429	117.408	116.524	154.153	122.929	143.145
A0A8M2BKY3;Q7T3A5	A0A8M2BKY3;Q7T3A5	ubl7;ubl7b	91.9668	54.5319	83.7343	128.619	110.161	101.359
B8A5N0;F1QGM6;Q4V8W0	B8A5N0;Q4V8W0;F1QGM6	zgc:114117	19.7152	46.3461	19.7152	50.2995	50.2995	64.5212
Q0P4A6	Q0P4A6;B2GNS7	tssc4	54.8273	87.4273	78.8232	37.9656	55.8222	32.8711
A0A0R4IMS9	A0A0R4IMS9	polr2a	163.002	183.129	195.514	202.554	231.862	209.398
F8W494	F8W494	si:dkey-201c1.2	266.03	244.485	253.994	338.054	555.333	389.66
E7FCG1	E7FCG1	arfgef2	24.3876	26.1839	41.5611	51.9013	43.0531	45.0089
A0A286YAT8	A0A286YAT8	si:ch211-147g22.5	155.875	105.417	104.317	79.756	78.9533	71.4695
Q6XLI5	Q6XLI5	zgc:193570	148.341	187.22	166.233	237.42	263.13	190.479
E7FDR0	E7FDR0	wu:fd15a05	54.531	57.8764	53.95	80.9515	64.9415	64.3225
Q7ZV77	Q7ZV77	zgc:56176	1801.55	2179.46	2178.81	1682.03	1708.72	1763.66
Q3YMK9	Q3YMK9	irp1	5072.18	6047.75	6129.21	4847.77	4379.86	4990.08
B3DKM3	B3DKM3	wu:fb09b11	189.93	285.943	316.811	388.137	373.734	536.263
Q9DGE0	Q9DGE0;A0A8M9Q8K0	map2k6	499.36	688.845	640.266	496.994	433.057	404.521
A0A0R4IC31;F2Z4T4	A0A0R4IC31;F2Z4T4	akap12	408.701	339.009	290.359	432.034	483.633	426.518
A0A8M2B3B8;B8JI14	B8JI14;A0A8M2B3B8	eif2ak3	8.6454	8.6454	10.5078	11.1283	11.1283	13.5945
Q4VBU0	Q4VBU0	wu:fd20d04	1358.8	1098.52	1238.91	1503.13	1414.18	1411.92
Q6ZM13	Q6ZM13	OTTDARP00000002011	1258.96	856.42	2096.62	174.488	89.8744	712.644
A0A8M3AYJ5;A0A8M3B4R7;A4IGC8	A0A8M3AYJ5;A0A8M3B4R7;A4IGC8	aldh18a1;cb842	714.732	801.528	705.078	1037.73	805.402	1065.9
Q05AP2	F6PDY7;A0A8M9Q0B2;A0A8M9Q5T9;A0A8M9QB28;Q05AP2	zgc:152801	225.765	196.916	221.295	234.237	307.835	314.286
Q6IQU1	Q6IQU1	zgc:86611	4261.04	2397.85	3778.56	5504.32	6203.85	4520.79
Q6PC44	Q6PC44	calb2l	83.6144	83.6144	129.004	169.551	133.588	139.653
B0S6B5	B0S6B5	zgc:153654	NA	NA	NA	98.8472	143.282	25.6284
B0S754	B0S754	fb63a09	523.48	587.301	572.082	635.946	692.973	604.992
Q502B0	Q502B0;B2GSF4	mrpl41	162.059	194.869	184.267	223.203	198.72	212.842
A0A8M6YTR0;A0A8M9PDY2	A0A8M6YTR0;A0A8M9PDY2	LOC101882461	273.854	456.18	484.296	568.565	558.456	657.431
Q3B748	Q3B748;A7MBY1	llph	146.741	160.976	153.841	111.666	119.264	145.195
A0JMD0	A0A8M2B4F2;A0A8M2B4G7;A0A8M9QHB0;A0JMD0	cluh	399.639	396.898	357.351	414.46	513.474	474.613
F1RC64;Q5XJT8	F1RC64;Q5XJT8	sb:cb814;zgc:101574	393.469	405.276	438.948	447.626	474.592	444.892
A0A8M9PGN8;A2RUY4	A2RUY4;A0A8M9PGN8;A0A8M9PMJ9	wasla;zgc:158395	746.056	917.7	753.071	654.141	673.051	648.569
Q5I2A9;Q6QAF3	Q5I2A9;Q6QAF3	itga5;sb:cb665	43.0206	86.3526	84.919	119.949	106.304	104.816
A0A2R8PYT0	A0A2R8PYT0;Q32PS7	zgc:65951	1486.54	1936.04	1761.46	1429.59	1357.45	1363.37
B7ZVT7	B7ZVT7	si:bz20i5.3	87.9983	52.2634	95.4554	124.177	224.324	145.693
A0A8M3AS49;A0A8M9PUH0	A0A8M3AGS1;A0A8M3APA8;A0A8M3AS49;A0A8M9PBR1;A0A8M9PUH0;A0A8M9Q1J2;A0A8M9Q5A3;A0A8M9QPH4	atp11c	393.847	328.676	364.44	484.883	705.849	486.063
Q6P4V2	Q6P4V2	wu:fb98e05	205.253	169.487	147.76	232.034	205.17	248.621
A0A8M9PV82	A0A8M9PJI1;A0A8M9PRQ9;A0A8M9PV82;F1QXU0;Q6NWY0	pla2g6	163.711	173.968	232.953	129.53	124.442	143.3
Q7ZU43	Q7ZU43	cb1084	1314.05	1102.68	1051.32	996.721	875.06	913.5
A0A8M9QD27	A0A8M9QD27	hp	107.354	74.9547	74.9547	135.324	199.071	123.375
Q566U2	Q566U2	zgc:112474	578.396	462.715	443.077	735.812	863.351	586.434
A0A8M9P163;A0A8M9PFK2;Q0P492	A0A8M9P163;A0A8M9PFK2;Q0P492	ugt5c2;zgc:153270	2646.47	3034.32	2702.48	2508.94	1485.49	1901.58
Q6DRM0	Q6DRM0	get1	NA	NA	NA	132.279	33.4223	61.7747
A0A8M2BA34;A4QN63	A4QN63;A0A8M2BA34	cnot2	110.056	123.464	107.963	62.0309	97.9102	89.5918
A0A8M9PI67;F1R913	A0A8M9PI67;F1R913	galnt8b.2	43.5702	43.5702	43.5702	12.7713	38.5862	12.7713
A0A8M2BHB0;A0A8M3ASI8;Q7T2A0	A0A8M2BHB0;A0A8M3ASI8;Q7T2A0	tra2a;zgc:64175	565.363	685.938	643.155	755.511	815.146	699.587
Q7T338	Q7T338	fgfr1op2	117.904	100.561	126.939	167.638	135.655	139.967
A0A8M2BER0;Q6PE45	A0A8M2BER0;Q6PE45	RER1;rer1	332.97	245.322	264.184	344.199	378.043	464.001
Q6NW62	Q6NW62	sb:cb97	1320.42	2200.99	2111.35	2503.14	2828.24	2587.84
F1QVK6	F1QVK6	cbln6	79.858	52.3726	73.395	147.608	95.7344	102.907
Q5BLE8	Q5BLE8;A0JMQ8	retsat	5010.88	4517.94	5148.07	4262.94	2695.14	3826.54
A0A8M6YXA0;F1QK93	F1QK93;A0A8M6YXA0	psmd1;zgc:55818	386.255	497.837	433.267	542.47	525.032	509.646
A0A8M1NYL6	A0A8M1NYL6	palm2akap2	46.2475	46.2475	46.2475	58.1865	57.1705	48.0985
A0A8M2B219;A0A8M2B2E3;A0A8M2B2Y1;E7F318;Q6DGE0	A0A8M2B219;A0A8M2B2E3;A0A8M2B2Y1;E7F318;Q6DGE0	cb365;eef2k	265.034	269.539	278.538	261.504	224.317	238.332
Q7SZC9	Q7SZC9	hnrpr	413.875	545.294	473.243	360.132	369.07	397.784
A0A8M1NFU6;F1QPS1	A0A8M1NFU6;F1QPS1	alg2;im:7145131	108.966	136.671	91.6653	178.095	148.464	238.702
Q1JPU8	Q1JPU8	zgc:136566	176.339	216.299	194.284	219.179	231.62	252.832
A0A8M1REU8;A0A8M1RN91;A0A8M3AQJ4;A0A8M3B808	A0A8M1REU8;A0A8M1RN91;A0A8M3AQJ4;A0A8M3B808	ftr29;ftr65;ftr95;zgc:173666	49.8085	38.0861	53.0726	130.988	60.9488	125.716
Q5TYV0	Q5TYV0	emc7	167.038	234.495	236.641	378.36	286.824	276.995
B3DK73	B3DK73	fc48g01	328.631	414.383	341.539	275.154	279.11	309.167
F1RBC8	F1RBC8;A9JRC4	abcd1	305.016	252.826	256.146	183.629	218.843	235.992
A0A8M1PZ01;F1QJX7	A0A8M1PZ01;F1QJX7	gnas	182.427	112.326	181.471	203.89	227.718	248.326
A0A8M3ARX3;Q5U3E2	Q5U3E2;A0A8M3ARX3	cetp;zgc:103675	300.536	312.352	364.627	215.607	294.276	221.395
Q6P4U7	Q6P4U7	tram	63.9769	122.036	114.845	184.822	130.85	203.943
F1QMH7;Q8JHU7	F1QMH7;Q8JHU7	dag	163.552	136.298	136.298	81.9568	106.498	126.609
Q6PBL1	Q6PBL1	zgc:73355	1119.27	766.736	718.931	574.404	568.294	420.293
F1RDC0	F1RDC0	apg5l	32.3813	46.6765	25.4251	18.4858	20.8235	16.1728
A0A8M9Q418;E7F9Y7	A0A8M9Q418;E7F9Y7	abhd10b;tagln3b	1325.26	1302.65	1386.65	1288.18	1072.21	1084.78
Q32LU7	Q32LU7	ptcd3	239.754	224.645	224.798	266.888	244.149	245.925
Q6AZB3	A0A8M2BLJ5;A0A8M2BLK5;Q6AZB3;B2GNT9	ciapin1	326.016	188.662	230.767	327.639	381.27	372.218
A0A8M6YVS1;A0A8M9P0N9;A0A8M9P9L0;A0A8M9PEX7;A0A8M9PLH8	A0A8M6YVS1;A0A8M9P0N9;A0A8M9P0P8;A0A8M9P9L0;A0A8M9P9L5;A0A8M9PEX7;A0A8M9PLH8;A0A8M9PLJ5;A0A8M9PPL4	si:ch211-207d6.2	104.906	87.2407	88.2249	139.367	106.174	120.439
Q32PT3	Q32PT3	zgc:123215	3840.63	4556.36	4383.48	4968.84	5545.19	4736.37
Q08BB2	Q08BB2;Q32LT9;A0A8M9PKV1;B2GT51	pm20d1.2	1958.17	2355.38	2360.26	1973.39	1384.57	1663.8
Q6NWB3	Q6NWB3	chunp6902	119.321	145.169	115.5	148.063	152.18	174.151
A0A0R4IGU0	A0A0R4IGU0	cnn1b	145.094	134.161	112.097	149.169	209.184	185.544
A0A8M2BCE3;A0A8M2BCH0;A5PMS9	A5PMS9;A0A8M2BCE3;A0A8M2BCH0	ap1b1;fa11e04	1164.14	1213.65	1020.81	1632.95	1576.84	1235.35
Q6DC62	Q6NUZ5;A0A0R4IJX6;A0A8M3AXZ6;Q6DC62	zgc:101021	1446.78	451.619	984.403	1650.71	1647.58	1824.97
Q8JH70	Q8JH70;B2GP30	aldocb	198.405	160.668	180.289	202.913	262.317	229.283
A0A8M9PC64;A0A8M9PDP3;A0A8M9PN35;A0A8M9PNR4;A0A8N7T760;F1RBT2	F1RBT2;A0A8M9PC64;A0A8M9PDP3;A0A8M9PN35;A0A8M9PNR4;A0A8N7T760	chd4b	140.243	173.748	172.477	201.092	218.804	182.36
Q7ZTI4	Q7ZTI4	wu:fc55h08	38.4547	41.168	78.6675	111.513	84.0993	83.7546
B8A516	B8A516;B8A518;Q6DC49;Q6NWK7;Q7ZVI6;E7F244	cb944	2586.15	3520.69	3204.24	3663.68	3860.71	4013.47
A0A8M9PIE9	Q9DFU9;A0A8M9PIE9	fech	208.265	186.994	188.124	174.052	179.433	176.03
Q8UUX0	Q8UUX0	cb945	172.36	239.683	264.631	324.902	298.513	282.531
A0A8M1RRJ6	A0A8M1RRJ6	LOC100330084	31.5237	31.5237	36.9009	45.7833	36.1982	45.9941
E7FBI4	Q6IQP4;E7FBI4	zgc:56630	534.518	776.396	911.403	1001.7	1133.4	992.132
Q561Y6	Q561Y6	zgc:110116	54.2006	92.2578	116.285	124.795	135.466	154.331
Q7ZV87	Q7ZV87	zgc:56165	262.9	327.188	315.823	198.671	257.006	247.175
A0A8M2BH83;Q58EM3	A0A8M2BH83;Q58EM3	man2b1;zgc:110815	221.996	192.678	203.245	238.508	220.63	248.935
A0A0R4IVX1;A0A1D5NT24;F1RA88	A0A0R4IVX1;A0A1D5NT24;F1RA88;A0A8M1RJM3	adam10	239.861	164.026	189.812	246.584	395.651	318.143
A0A0E3D804	A0A0E3D804	MDA5a	113.537	89.5159	128.847	50.682	73.3637	88.2059
A5PLD2	A5PLD2	slc38a3a	127.118	127.118	127.118	71.5076	118.704	85.0208
Q567Z7	Q567Z7;A0A0R4I9A3	bud31	44.6548	66.379	72.6177	110.195	137.553	78.9518
Q7ZUY1	Q7ZUY1	zgc:56332	146.491	214.539	225.225	129.428	129.428	139.616
Q6NX90	Q6NX90	MAP1-LC3A	65.9889	41.9231	56.0256	70.6146	133.044	106.494
A0A0H2UKW6;A0A8M6Z319	A0A0H2UKW6;A0A8M6Z319	akap8l;wu:fc52f04	455.704	562.989	579.123	644.587	606.96	665.456
A0A0R4IZ89;A0A8M9QHK5	A0A0R4IZ89;A0A8M3AU39;A0A8M9QCJ6;A0A8M9QHK5	si:ch211-212k18.4	172.973	206.939	185.681	210.815	255.518	223.988
Q6PD99	Q6PD99	marcksl1a	38.5195	17.4813	17.4813	36.0597	54.5664	63.7521
Q7ZVA0	Q7ZVA0	smu1	239.47	296.315	279.544	325.36	306.058	363.823
A0A8M9PC21;E7F254	A0A8M9PC21;E7F254	cpda	97.38	130.124	114.775	77.4757	78.3349	98.5396
Q5BLF5	Q5BLF5	zgc:158549	751.091	756.528	491.635	1361.98	1287.84	808.74
Q7ZWC9	Q7ZWC9	wu:fa16h03	672.436	443.433	389.858	274.277	192.626	325.653
Q6IQS6	Q6IQS6	sae1	429.129	571.446	531.397	376.756	431.27	378.858
F1QQZ1	F1QQZ1;A0A8M2BF81;A0A8M2BF86	sf3b1	329.412	413.835	348.967	407.25	482.148	455.214
E9QBZ2	E9QBZ2	ankrd28b	148.811	200.305	200.606	144.878	113.375	141.906
Q7SYJ9	Q7SYJ9	spag7	82.4577	84.4144	75.6556	66.494	76.0073	71.3832
Q8QFU2	Q8QFU2	pgi-1	4076.16	4166.73	4474.58	5338.51	5049.15	4462.52
A0A2R9YJL1;Q7T3D9;Q801E6	A0A2R9YJL1;A0A8M1P861;Q801E6;Q7T3D9	MDH1;mdh1a	29228.5	32307.2	35942.7	42391.6	37413.7	37078.2
A4IG64	A4IG64	exoc8	208.043	257.564	220.239	179.159	174.477	202.809
A0A0R4IQN0	A0A0R4IQN0	ncbp2as2	191.938	297.633	282.046	171.933	182.268	169.069
A0A2R8Q1F3;A0A2R8QEN6;A0A8M2B9B3;A0A8M2B9D2;A0A8M3AND6;A0A8M3AP19;A0A8M3B6H8;F1R187	A0A2R8Q1F3;A0A2R8QEN6;A0A8M2B9B3;A0A8M2B9D2;A0A8M3AND6;A0A8M3AP19;A0A8M3B6H8;F1R187	abi1;abi1a	215.556	205.806	229.31	186.781	203.926	196.867
Q6DKF4	Q6DKF4	zgc:92472	460.32	418.945	469.841	509.927	521.425	632.6
Q6PBP3	Q6PBP3	prxl2a	1069.63	1176.68	1037.67	906.692	739.939	995.763
Q6DGH3	Q6DGH3	zgc:92922	1248.38	4187.7	4285.26	9485.15	5240.69	12654.6
Q6IQU9	Q6IQU9	hm:zeh0438	337.991	631.955	527.963	626.457	1009.34	1000.95
Q6P0D5	Q6P0D5	wbp11	201.433	184.153	195.853	186.123	162.117	166.048
Q7SY59	Q7SY59	wu:fi34c06	89.3054	74.4532	87.1898	119.574	94.869	101.48
Q1LXR3	A0A0R4IGW7;A0A2R8QNM4;Q1LXR3	rrbp1	1725.81	3632.77	3045.88	5847.5	3667.01	5352.71
A0A0R4IZE6	A0A0R4IZE6	zgc:172341	1924.22	880.509	1409.05	684.87	495.22	730.38
Q5TYQ3	Q5TYQ3	coa7	358.229	312.576	269.711	243.768	214.292	264.209
A0A8M2BIJ9;A0A8M2BIP8;A0A8M9PXD0;A0A8M9Q0P4	A0A8M2BIJ9;A0A8M2BIP8;A0A8M9PXD0;A0A8M9Q0P4	acin1a	235.756	280.185	274.399	294.637	299.061	331.519
A0A8M1P6M4	A0A8M1P6M4	cirbpb	69.4724	79.7129	69.4724	63.2843	7.50773	7.50773
Q66I21	Q66I21;A9YD19	aldh8a1	5575.93	5055.63	5891.19	6071.98	6598.19	6076.11
Q66I59	A0A8M9PUP6;Q66I59	aspdh	1972.76	1904.7	2063.66	1795.61	1698.04	1898.96
Q1RM81	Q1RM81	emg1	94.9778	144.909	99.2105	63.8265	70.9066	80.6271
Q8JG36	Q8JG36	mpzl2	43.5392	43.5392	61.1102	63.2415	65.8409	62.99
E7EZ90;Q6DHR6	E7EZ90;Q6DHR6	fb74b01;wu:fb74b01	464.349	596.632	543.983	687.447	798.934	611.442
Q7ZVL6	Q7ZVL6	sr:nyz175	27.7316	35.4065	27.7316	90.4492	85.4988	38.5696
Q502L2	Q502L2;A0A8M2BC90	pgam5	107.589	114.864	120.893	178.562	142.57	131.31
A0A8M6Z6M9	A0A8M6Z6M9	nup214	117.446	170.265	127.967	173.11	207.926	178.337
Q6NUU2	Q6NUU2	zgc:85935	2622.41	2942.48	3175.61	3217.48	3816.35	3455.01
Q5SPH9	Q1LVB6;Q5SPH9	mrps10	159.133	158.697	185.72	212.262	180.941	218.166
A0JMQ8	A0JMQ8	retsat.1	1530.53	997.413	1156.22	920.462	624.418	810.214
A0A8M1PFF3	A0A8M1PFF3	bag2	232.866	167.556	282.03	170.206	117.744	70.4888
A0EXC5	A0EXC5	sult2st2	2792.55	4004.38	4850.51	4790.83	6577.35	7227.34
Q7SXK3	Q7SXK3	wu:fi37e08	10682.8	18598.8	18411.1	29348.8	25554.2	20203.4
Q8JGR3	Q8JGR3	adss2	310.094	386.328	360.54	411.233	430.293	395.935
E7F1G6	E7F1G6	b2m	98.8015	115.034	122.676	136.131	132.948	124.869
Q6P121	A0A8M9PRF6;Q6P121;A0A8M3ASA0	hycc1	22.0486	22.0486	39.7025	58.0272	58.7087	36.3416
E2FHP4	E2FHP4	si:ch211-207o17.2	62.0729	81.8394	84.3043	137.782	94.5945	104.83
A0A2R8QCE4;A0A8M9P036;Q7T363	A0A2R8QCE4;Q7T363;A0A8M9P036	cb376;spint1a;zgc:64075	149.312	164.115	159.454	205.889	296.311	200.983
Q5RKQ0	Q5RKQ0	bcas2	438.415	466.313	559.334	598.428	576.677	566.399
Q4QRF4;Q6PI20	Q4QRF4;Q6PI20;A0A140LG23;A0A8M3B0X6;A0A8M6YZA4;A0A8M6Z1M4;A8E503;A8KBJ5;B2GSF5;Q4QRF5	h3f3a;zgc:113984	19588.7	17969.3	24290.4	30722.1	25044.4	39050.7
A0A0R4IXF5	A0A0R4IXF5	zgc:92161	5894.64	4030.52	3774.78	6372.17	8754.27	6278.87
Q6PHI2	Q6PHI2	zgc:65997	312.256	303.979	366.826	296.603	209.253	240.328
A0A8M2BI52;E7F1L9	E7F1L9;A0A8M2BI52	si:ch73-70c5.1	46.5003	90.2983	65.8055	108.485	113.767	88.7575
A5PMJ7;Q6IQS7	A5PMJ7;Q6IQS7	zgc:86632	433.276	566.356	477.751	588.247	572.564	625.319
A0A8M2BIR9	A0A8M2BIR9	cbln14	17.3965	36.5721	26.8625	119.212	135.908	41.8038
A0A0R4IRJ2	A0A0R4IRJ2;A0A8M9PPE6;Q6P040	zgc:77715	308.873	342.849	295.932	289.578	249.019	274.813
E9QGU7	E9QGU7	LOC568656	249.588	80.958	80.958	NA	NA	NA
Q803C3	Q803C3	hdac3	88.0608	104.197	85.1237	56.9511	79.9338	74.0882
Q08C85	Q08C85	zgc:153384	125.062	169.667	155.084	114.355	106.776	125.262
Q6NYE1	Q6NYE1	wu:fa55c11	1009.71	948.982	1044.21	1066.92	1460.88	1493.22
A0A8M2B3A2;F1Q8X9;V9I0H1	F1Q8X9;A0A8M2B3A2;V9I0H1	fd36c02;prom2	67.8064	24.2452	24.2452	93.1615	91.1428	61.4187
Q5U3T6	Q5U3T6	zgc:101647	346.682	403.489	410.707	449.411	422.86	449.402
Q567W4	Q567W4	zgc:110709	210.463	168.14	167.978	240.584	213.043	214.555
A0A8M2BL17;Q6IR48	A0A8M2BL17;Q6IR48	wipf2b;zgc:63914	54.5747	72.6582	55.5129	50.8395	34.2481	42.6089
Q7T3H7	Q7T3H7	med18	2593.61	2735.68	3038.55	1984.05	2402.48	2494.91
E7F9L8	E7F9L8	myo1d	720.32	554.736	725.397	558.757	506.466	510.663
A4IFW2	A4IFW2;A0A8M3APL8;A0A8M3APM3;A0A8M3AQ53;A0A8M3AQ56;A0A8M3AQ61;A0A8M3AX63;A0A8M3B069;A0A8M3B074;A0A8M3B7M8;A0A8M3B7N0;A0A8M9Q0G3;A0A8M9QC27;A0A8M9QC31;A0A8M9QH96;A0A8M9QLG3;A0A8M9QPW8;H9CWQ2;A0A2R8QDC8;A0A8M2BK90;A0A8M3APF1;A0A8M3AQ00;A0A8M3AQ09;A0A8M3AWX9;A0A8M3AWZ4;A0A8M3AZZ9;A0A8M3B013;A0A8M3B7H6;A0A8M6YW99;A0A8M6YWB1;A0A8M6YWB9;A0A8M6YWD0;A0A8M6YWU4;A0A8M6YWV1;A0A8M6YWW4;A0A8M6YWX6;A0A8M6YYQ4;…	ptprf	223.179	173.554	190.938	159.28	163.312	159.242
A0A286Y906;E7F7E8	A0A286Y906;E7F7E8	tbc1d9b	168.572	138.474	133.09	195.998	170.114	173.391
Q6DGS0	Q6DGS0	zgc:92795	117.688	169.106	156.191	122.228	93.0963	98.6876
A3KNR2	A3KNR2	wu:fc76h06	99.8986	111.8	126.359	143.564	165.408	234.245
A5PMZ3	A5PMZ3	wu:fe16f08	797.78	658.186	668.509	846.496	903.346	783.926
Q7ZU89	Q7ZU89	arcn1l	785.252	990.086	979.095	764.736	776.437	710.514
A0A8M2BLP8	A0A8M2BLP8	slc9a3r1b	253.115	137.178	169.639	263.397	318.96	261.64
F1QG85;Q3YAA1	F1QG85;B3DIV2;Q3YAA1;Q3YA99	itgb1	264.798	233.947	240.456	295.136	319.103	262.142
A0A8M9QFA3;Q6NYZ0	A0A8M9QFA3;Q6NYZ0;Q803A9	cb954;dnajb11	219.172	377.669	353.905	427.598	465.507	629.444
A0A8M9P048;Q568J4	A0A8M9P048;Q568J4	jmjd7;zgc:110265	74.556	121.631	83.9254	56.4667	58.3234	61.0329
A0A8M1NZJ3;F1R2E0	E9QEE4;F1R2E0;A0A8M1NZJ3	hnrnpm;si:ch211-197g15.1	764.941	933.11	963.793	1053.92	1030.37	1027.69
A0A2R8QDV2	A0A2R8QDV2	zgc:153129	59.5825	51.847	74.9028	92.1611	124.612	195.869
A3KP51	A3KP51	zgc:162947	133.637	128.215	134.853	188.493	155.214	146.402
E7FCD8	E7FCD8	atp6v1ab	346.889	337.189	344.691	353.162	412.294	388.697
A0A2R8Q516;A0A8M3AVA8;A0A8M3AVB1;A0A8M3B237;A0A8M3BBW9;E7F237	A0A2R8Q516;A0A8M3AVA8;A0A8M3AVB1;A0A8M3B237;A0A8M3BBW9;E7F237	gapvd1;zgc:92666	178.342	209.956	210.071	226.706	226.506	265.726
Q8AW03	Q8AW03	zgc:56717	1434.51	1165.18	1348.66	1182.59	1075.03	969.428
A0A8M2BJ69	A0A8M2BJ69	vcpip1	134.476	162.516	150.421	134.876	122.211	126.162
Q6NYS4	Q6NYS4	pbp	3034.53	3315.48	3724.28	7520.85	4907.81	4535.02
A0A2R8RN86;A0A8M6YT54;F1Q8K1	A0A2R8RN86;A0A8M6YT54;F1Q8K1;Q0P408	hspa12a;zgc:153612	108.578	104.896	102.099	129.588	127.396	108.484
F1R369	F1R369	rcn1	119.934	82.9043	106.408	144.945	121.034	168.59
Q6IQL3	Q6IQL3	ppil3	133.893	146.23	132.649	131.783	116.978	116.958
A2VD26	A2VD26	hcrtr2	54.1024	72.7718	69.0479	91.8943	75.1497	82.4461
Q6P2U5	Q6P2U5	arf6b	508.646	372.39	389.032	524.458	727.229	560.458
Q0P4C4	Q0P4C4;F1QN99	dcakd	51.2168	74.3291	66.3435	86.9595	74.3453	89.5538
F1R8R9	F1R8R9	epdl2	588.918	356.181	416.067	286.945	293.778	280.749
A4FVL4	A4FVL4	cyp2k17	338.257	100.037	100.037	1700.77	437.44	1069.13
A8E515;F6NP87	F6NP87;A8E515	ndufa9	2108.16	1847.91	1938.69	1843.73	1597.72	1707.7
A0A0R4IYV8	A0A0R4IYV8	orai1a	27.7022	18.0814	27.2833	16.3356	16.3356	17.719
Q503X4	Q503X4	mrps17	365.632	308.117	300.495	293.675	254.171	239.797
A0A8M9P595	A0A8M9P595	utrn	267.535	276.514	285.587	283.647	315.878	310.247
A8E7F4	A8E7F4	hlazel	150.042	151.768	164.887	223.087	277.627	176.756
A0A8M9PVV8	A0A8M9PVV8	LOC110439041	168.089	417.886	334.338	78.2851	78.2851	183.347
A8E4Z6	A0A8M9Q8S1;A8E4Z6;Q3B7G2	zgc:123103	537.237	617.973	603.82	1053.25	650.398	918.531
E7F6Z6	E7F6Z6	si:dkey-9l5.2	1160.32	869.041	948.874	661.974	659.967	866.793
Q804H2	Q804H2	anx1a	646.233	368.354	446.613	619.487	833.02	744.91
A8WHV7	A8WHV7	si:dkey-190g11.7	500.689	523.413	544.671	700.067	554.096	761.143
A0A8M6Z7M5;E7FF48	E7FF48;A0A8M3AVG1;A0A8M3B547;A0A8M6YZT2;A0A8M6Z7M5;A0A8M6Z833;A0A8M9PQX3	SMRT;ncor2	96.0738	109.616	85.7271	122.203	119.938	107.849
Q5U3R4	Q5U3R4	zgc:101719	1277.4	889.201	811.021	661.081	653.407	635.058
Q6DHC1	Q6DHC1;Q6P129	rab18b	502.392	505.514	545.622	812.762	558.295	721.259
Q6DRN1	Q6DRN1	kiaa0877l	145.386	149.789	155.125	116.027	55.258	123.685
Q1JPT8	A0A8M9QFL7;Q1JPT8	zgc:136594	1111.56	885.724	994.928	879.531	812.127	808.282
Q1LY16;Q1LY17	Q1LY17;Q1LY16	si:ch211-266o5.1	94.3498	122.874	80.3373	77.1728	56.106	65.2232
A0A0R4IQ22	A0A0R4IQ22;A0A8M1PI90;A0A8M3B5F2;A0A8M6YYX1;A0A8M6YZN6;A0A8M6Z1Z6;A8E547;E9QC51;F1QWC1;F1R707;F1RA44	LOC100007488	97.0848	97.0848	97.0848	72.0214	81.3939	93.5403
A5PLA4	A5PLA4	im:7151832	328.152	147.054	245.815	349.794	359.351	399.349
A0A8M1Q7T1;A0A8M3AVX7	A0A8M1Q7T1;A0A8M3AVX7	arhgap18	290.568	391.525	355.958	284.805	233.638	279.919
A0A8M9P3B0;A0A8M9PCN0	A3FG33;A0A8M9P3A5;A0A8M9P3B0;A0A8M9PCN0;A0A8M9PCN5;A0A8M9PI94;A0A8M9PQF2;A0A8M9PQF8	spna2	324.083	313.119	384.175	393.403	456.109	569.437
A0A8M1RH12;A0A8M3AXU8	A0A8M1RH12;A0A8M3AXU8	si:ch73-12o23.1	604.702	461.947	542.441	421.229	360.943	464.549
A0A8M2BIY6;A0A8M3AR96;A0A8M3AYE7;A0A8M3B1D1;E7FC90	E7FC90;A0A8M2BIY6;A0A8M3AR96;A0A8M3AYE7;A0A8M3B1D1	tom1l2	256.667	330.666	366.577	268.368	188.665	212.836
Q7ZVL9	A2AR68;Q7ZVL9	wu:fc09e02	7960.78	8637.68	8567.48	8042.32	6819.31	7369.47
A0A8M1NHZ0;A0A8M2BAB2;A0A8M2BAP0;E7F5R8	E7F5R8;A0A8M1NHZ0;A0A8M2BAB2;A0A8M2BAP0	dpp6;dpp6b	91.7106	49.6912	50.6303	42.5025	17.4425	17.4425
Q566S5	Q566S5	pdrg1	85.9244	92.2467	85.9244	81.2869	65.1359	78.9553
A0A0R4ING6;A0A8M2BHP5;A0A8M9PCK1	A0A0R4ING6;A0A8M2BHP5;A0A8M9PCK1	camlg;zgc:77424	46.6269	57.2395	42.2379	33.4759	35.0977	41.5216
F1QFQ7	A0A8M9QN60;F1QFQ7	LOC110437777	666.338	558.712	607.041	675.627	687.334	691.642
F8W4V6;Q0P482	F8W4V6;Q0P482	wu:fb62c04;zgc:153305	224.271	276.655	196.201	182.286	144.776	181.894
Q6DHB9	Q6DHB9	sccpdha	723.835	1249.18	1232.67	2107.62	1381	1646.74
O57521	O57521	hsp90ab1	11426	13606.7	13503.8	14825.7	14476.6	14344.2
Q0P478	Q0P478	zgc:153312	184.658	241.052	241.951	302.365	258.538	269.46
Q5PR41	Q5PR41	zgc:103611	866.6	548.8	309.758	974.02	1936.11	1173.8
F2Z4W5	A3KNW6;F2Z4W5	zgc:162608	102.819	61.4473	51.841	94.2579	140.297	128.704
A0A8M9P703;F1QWT0;Q4V9M9	F1QWT0;Q4V9M9;A0A8M9P703	adfp;plin2;zgc:110411	65.9168	40.3352	38.4621	100.675	64.6074	134.179
Q66HV6	A0A8M9QGC9;F6PBM1;Q66HV6	zgc:92353	2786.42	2569.88	2647.79	3689.34	2920.33	3094.15
B3DKJ3;F1Q9I7	B3DKJ3;F1Q9I7	d254;snx1	1424.21	1462.35	1412.26	1401.48	1320.66	1249.31
Q803W0	Q803W0;A2AWA1;Q7SXU7	ddx39b	2188.28	2834.38	2583.15	3008.41	3331.95	2885.14
Q98T96	Q98T96	cyp2j28	19520.5	14589.9	16761.8	14897.9	11988.6	11448.3
Q561X3	B2GPG1;Q561X3	med4	15.3257	15.3257	32.5773	33.2993	39.7054	33.2993
A0A8M1QUM8	A0A8M1QUM8;A0A8M2BIV1;A7MBX5	LOC563036	87.7176	75.9072	69.98	70.0218	60.9441	55.3592
B0BLY0	B0BLY0	exoc5	95.4375	119.057	114.238	177.435	134.11	132.319
Q7ZUA0;Q7ZUZ7	Q7ZUA0;Q7ZUZ7	arf1l;arf2	2954.83	3111.23	2991.01	2899.17	2508.56	2776.91
E7FE90	E7FE90	fetub	1249.08	1397.29	1239.48	1427.76	1458.43	1700.11
A5PN62	A5PN62	si:dkey-46a12.1	1263.31	1380.23	1130.56	1144.22	1016.05	1038.65
A0A0R4IGF2;A0A8M2BAX1;A0A8M2BB24;A0A8M2BBA1;O93599;Q6NV46	A0A0R4IGF2;O93599;Q6NV46;A0A8M2BAX1;A0A8M2BB24;A0A8M2BBA1	STAT3b1;stat3;z-Stat3	225.851	200.851	179.787	230.241	237.691	232.881
A3QJU3	A3QJU3;A0A8M9NYH4;A0A8M9PIF5	coq8b	100.067	173.521	169.809	251.568	201.292	197.339
A8WHP2	A8WHP2	zgc:171480	75.9313	108.031	84.4494	132.063	103.901	154.043
A3KNB0	A3KNB0	cyp24a1l	132.552	71.1208	90.2027	284.51	433.701	154.092
F1R3H1;Q569P1	F1R3H1;Q569P1	zgc:113320	241.282	183.986	218.876	276.555	278.788	237.807
A0A0R4IX64	A0A0R4IX64;A0A8M9Q803	lratb	1092.14	655.628	909.956	1216.48	1229.76	1124.27
Q7T3H5	Q7T3H5	gpd1	1877.65	1807.09	1835.28	1656.72	1078.34	1543.9
Q6PGV7	Q5TZ85;Q6PGV7	cyp2j22	10412.2	8644.52	8240.26	8241.73	5279.43	6056.62
A0A8M3AUI2;A0A8M9PF42;E7F3T1	A0A8M3AUI2;A0A8M9PF42;E7F3T1	slc4a1ap	84.5869	96.404	101.842	74.6845	85.0107	58.0928
Q7ZTR9	Q7ZTR9	fb73g06	759.217	369.44	589.71	1152.86	907.804	767.117
Q7ZVV8	Q7ZVV8	zgc:55590	92.2263	85.8077	70.0077	104.951	100.335	93.8496
F1R7A2	F1R7A2	fam129bb	146.795	108.586	134.749	155.277	196.793	159.087
Q6P962	F1R4Z8;Q6P962	gstal	24863.2	36065.4	35393.8	26957.6	19806.1	17196.3
Q32LQ4	Q32LQ4	bhmt	48497.8	31490.3	43307.7	56578.1	51877	51584.4
Q7ZVF3	B2GQ13;Q7ZVF3	sdha	2210.09	2385.16	2295.97	2642.08	2496.82	2381.97
A0A8M9QA83;Q6PC76	A0A8M9QA83;Q6PC76	GORASP2;gorasp2	519.343	470.822	500.863	527.002	659.502	731.191
Q567V5	Q567V5	im:6908977	1082.3	1337.97	1259.4	1358.66	1810.26	1558.63
Q6P0G3	Q6P0G3	zgc:77242	165.554	150.553	155.221	223.923	172.65	185.793
A0A8M1QLT2	A0A8M1QLT2;A0A8M9PJ22	LOC100006895	435.696	623.441	658.508	741.54	1061.39	770.46
A0A2R8Q9D0;A0A2R8QJQ5;A0A8M9PM80;B5DE36	A0A2R8Q9D0;A0A2R8QJQ5;A0A8M9PM80;B5DE36	bcar1;fc17f11;zgc:175192	35.5068	35.5068	43.7764	88.6899	57.7592	51.0253
A3KNM1	A3KNM1	asmt	157.864	125.249	91.5091	268.821	209.249	157.008
Q6PBR5	Q6PBR5	wu:fa12a02	399.789	287.649	361.799	415.197	438.722	428.495
A0A8M2BKI1	A0A8M2BKI1	LOC100333185	102.187	106.553	74.8979	75.4524	71.5887	64.2065
A0A8M6YUB1;A0A8M6Z3E9;E7FA12	A0A8M6YUB1;A0A8M6Z2T8;A0A8M6Z3E9;E7FA12	trappc8	90.2711	66.3679	85.1549	56.1512	60.3941	68.732
Q1RLR9	Q1RLR9	zgc:136891	548.617	228.974	498.588	653.381	885.259	628.668
A0A8M3B7U7	A0A8M3B7U7	LOC103910098	424.725	229.979	269.361	419.338	1187.95	938.59
F6P873	F6P873	atp5j2	7991.06	10759.8	13871.7	20867	15776.4	14209.6
Q8AX67	Q8AX67	scaf6	80.6651	82.9316	51.661	113.644	95.9493	90.5255
F1RCE7	F1RCE7	mtfr1	68.8125	59.9457	59.9457	79.2295	77.9816	66.406
B3DGI9	B3DGI9	timm8b	1301.23	1249.53	1158.67	1647.88	1419.37	1341.39
A8WFS1	A8WFS1	wu:fi20f05	403.565	479.137	481.189	503.635	579.983	519.295
Q6NZ29	Q6NZ29	wu:fc66a10	6932.98	4862.08	5895.86	4482.09	4799.4	3792.74
A0A8M2B6J1;Q1LXU3	A0A8M2B6J1;Q1LXU3	si:dkeyp-89d7.2;smap2	13.1037	33.4892	28.8052	32.96	52.085	50.3429
Q6DRP3	Q6DRP3	fb37b08	199.007	257.098	276.362	346.168	273.832	337.482
A0A0N4SUD2;F1QHN6;Q3B7P7;Q6IS68;Q7SXA3	Q3B7P7;Q7SXA3;A0A0N4SUD2;F1QHN6;Q6IS68	Ubi-p63E;im:7042025;wu:fa91f08;zgc:172187;zgc:66168	7177.41	5737.31	5404.89	8361.11	8694.35	6790.85
A0A8M1RFE5;E7F6E1	A0A8M1RFE5;E7F6E1	ube4a	134.065	124.518	102.157	141.984	145.069	139.829
Q7SXG4	Q7SXG4;A0A8M3ANZ0;A0A8M3AWE5;B2GQ09	uba2	416.39	475.929	385.972	344.446	386.967	328.28
A9C3R5	A9C3R5	ndufa12l	73.0797	87.248	80.5869	49.3561	61.6149	73.7543
Q503D2	Q503D2	hmbsl	11.0359	11.0359	19.1725	16.9706	37.2169	35.4203
Q5RIN6	Q5RIN6	DKEY-34F16.3	63.6115	92.7929	63.6115	104.527	90.0883	129.826
Q6P5L8	Q6P5L8	hsdl2	14357	11010.5	12838.1	9605.82	8300.59	11319.5
A0A2R8Q5R7	A0A2R8Q5R7	hsd11b1lb	337.102	431.936	442.214	466.318	532.798	652.813
A0A8M3B8G3;E7EYW2	E7EYW2;A0A8M3B8G3	epn2	111.081	125.036	183.895	194.367	198.183	183.862
A0A8M3AV82;A0A8M9PT53;A0A8M9PWT6	A0A8M3AV82;A0A8M9PT53;A0A8M9PWT6	flna	804.649	587.62	696.288	906.818	996.178	786.087
F1Q7G9	F1Q7G9	wu:fi04d10	201.646	205.121	228.234	283.961	321.478	226.943
A0A2R8Q4I1;A0A8M2BHC3;A0JMK2;A3KQ03	A0A2R8Q4I1;A0A8M2BHC3;A0JMK2;A3KQ03	mgat1b;si:ch211-152p11.3;zgc:153912	111.295	118.827	128.348	142.314	128.145	160.255
A0A8M9QC46;F1Q8A5	A0A8M9QC46;F1Q8A5	wu:fa28b06	1205.44	1366.88	1382.62	1409.54	1502.12	1631.14
A0A8M1QVB8;E7F2N2	A0A8M1QVB8;E7F2N2	si:ch211-276a23.5	216.833	145.2	241.001	100.427	150.978	130.117
Q4V9P2	Q4V9P2	zgc:110077	77.7102	68.0258	95.3774	44.722	45.2712	70.7038
Q32LR4	Q32LR4;A0A8M9Q7R3	zgc:123318	235.115	300.318	266.61	235.686	194.738	219.088
A0A8M3AQ61;A0A8M3B074;A0A8M9PLU6;A0A8M9PZF5;A0A8M9PZG0;A0A8M9Q0G3;A0A8M9Q5Y4;A0A8M9QA48;A0A8M9QC27;A0A8M9QC31;A0A8M9QF62;A0A8M9QLG3;A0A8M9QPW8	A0A8M3AQ61;A0A8M3B074;A0A8M9Q0G3;A0A8M9QC27;A0A8M9QC31;A0A8M9QLG3;A0A8M9QPW8;A0A8M9PLU6;A0A8M9PZF5;A0A8M9PZG0;A0A8M9Q5Y4;A0A8M9QA48;A0A8M9QF62	ptprfa;ptprfb	94.401	48.055	82.6654	35.2726	47.4735	43.9083
A0A8M1P914	A0A8M1P914;A0A2R8QSI0	si:ch73-252i11.1	74.4332	74.4332	74.4332	80.0313	99.5284	117.15
A0A0R4IIN9;A0A2R8QBK0;A0A8M9QDJ5;Q6PE23	A0A0R4IIN9;A0A2R8QBK0;A0A8M9QDJ5;Q6PE23	fb73h12;lnpep;zgc:66103	175.854	154.906	150.703	149.013	135.463	123.143
A3QK16	A3QK16	erlin2	379.726	425.233	440.298	394.131	326.354	325.141
Q6P0V2	F1QEI3;Q6GMK4;Q6P0V2	zgc:77655	368	310.441	220.862	377.75	652.762	488.873
A0A8M9PK26;A0A8N7TEE6	A0A8M9PK26;A0A8N7TEE6	LOC555502	188.224	151.885	172.365	130.323	143.657	153.333
Q32LQ3	Q32LQ3	osgepl1	67.7346	59.9209	91.3725	37.3297	58.2789	46.6459
Q502F6	Q502F6	zgc:112271	516.927	884.504	908.306	1178.58	970.07	1127.36
A0A8M9PQK9;Q7T002	A0A8M9PQK9;Q7T002	C167P9.3;psmb7	1087.79	1679.07	1411.67	976.827	1004.77	1024.61
A0A8M1NT23;A0A8M2B5M9;A5PLG1	A0A8M1NT23;A0A8M2B5M9;A5PLG1	si:ch211-218c6.6;tbc1d15	87.5914	95.3449	99.0847	195.465	114.659	137.688
Q4VBR6	Q4VBR6	zgc:110731	233.224	228.85	249.63	217.8	126.193	181.04
A0A8M9PBF2	A0A8M9PBF2	si:dkey-240h12.4	79.5065	67.1402	51.4171	44.8006	50.4883	46.1216
Q7SXL7	Q7SXL7	wtap	82.4062	92.1655	80.6496	98.022	96.6522	90.1063
B8A5Q1	B8A5Q1;A0A8M9PU59	cyp2u1	1090.78	1554.93	1410.77	1033.72	743.979	1091.98
Q6P0U6	Q6P0U6	dnajc3	712.654	1279.68	1398.21	1863.74	1776.92	3202.59
Q7ZW33	Q7ZW33	utp15	82.0011	145.214	132.089	170.504	168.689	155.172
A8DRM1	A8DRM1	FAAH	233.387	172.406	210.31	285.362	228.907	321.803
Q6YMR2	Q6YMR2	chunp6910	364.407	481.694	477.726	543.618	536.72	512.629
E7FGQ5	E7FGQ5	rpap1	27.0443	27.0443	30.7398	42.0788	31.989	33.6133
A0A8N7T6T7	A0A8N7T6T7	ahctf1	37.3737	37.2712	46.1415	45.4829	70.4643	57.7654
Q1L8N7;Q1L8N8	Q1L8N7;Q1L8N8	Zpeg1	67.6674	78.4166	65.8165	55.931	64.6357	59.6166
A0A8M3AST6;A0A8N7T6S1	A0A8M3AST6;A0A8N7T6S1	LOC569025	278.497	218.548	235.132	366.38	292.785	285.72
Q5RHM7	Q5RHM7	man1a1	86.6069	101.799	109.018	119.14	195.351	142.211
A0A0R4ILJ8;A0A0R4IXU6;A0A8M2B8M4;Q6DH06	A0A0R4ILJ8;A0A0R4IXU6;Q6DH06;A0A8M2B8M4	glrx2;zgc:92698	52.1626	43.5169	43.5169	37.7077	41.9928	37.7077
Q803J8	Q803J8;B2GS10	zc3h15	47.3854	79.6919	47.3854	208.822	127.316	88.8037
A0A8M9P0T8	A0A8M9P0T8	ubr1	85.992	95.6834	66.5559	51.415	52.1748	71.5237
Q7SXG8	A0A8M3B0U6;Q7SXG8;A0A8M3AID0	SerRS2	198.126	151.244	160.218	146.245	133.141	122.04
A0A2R8QIY5;A0A8M9PM31	A0A2R8QIY5;A0A8M9PM31	im:7139045;prkca	164.492	178.647	204.433	163.821	143.266	151.675
Q7ZWI5	Q7ZWI5	gnai2	649.188	769.69	743.882	808.289	884.914	1090.21
Q6PBU0	Q6PBU0	fam136a	224.769	457.126	428.977	774.331	491.068	592.968
F1QSQ0	F1QSQ0	dsc2l	552.849	421.448	466.542	535.166	681.499	610.637
Q7SXP8	Q6GMK8;Q7SXP8;A0A286Y8P7	gmppab	438.737	693.84	644.051	796.292	717.958	908.397
Q7T307	A0A8M1PFF3;Q7T307	bag2	1065.83	1077.88	873.984	908.894	667.72	792.864
Q501Z5	Q501Z5	gtpbp3	32.8511	47.906	32.8511	58.5805	44.7491	69.9013
Q499A2	Q499A2	zgc:110385	1122.14	865.48	809.068	695.874	627.312	768.114
A2RUY6;B8A552	B8A552;A2RUY6	chunp6878;smarca5	58.2986	58.2986	58.2986	97.5795	124.052	66.1085
A0A8M2BCN9;A0A8M3ASN5;A0A8M3AZT8;A0A8M3B2P4;A0A8M3B9T7;A0A8M6Z6Y6	A0A8M2BCN9;A0A8M3ASJ0;A0A8M3ASN5;A0A8M3AZT8;A0A8M3AZU1;A0A8M3B2P4;A0A8M3B2P7;A0A8M3B9T7;A0A8M6YYA8;A0A8M6Z6Y6;A2CF31	atxn2	114.804	119.165	125.505	126.665	134.76	151.467
B0S784	B0S784	zgc:101744	1471.18	1189.96	1615.71	1736.88	1634.97	1817.36
E7FBZ6	E7FBZ6	lamtor1	127.469	89.5169	63.0878	131.36	153.137	130.617
A0A8M2BF87;Q58ER0	A0A8M2BF87;A0A8M9QDQ9;Q58ER0	rbm39b;rnpc2l	387.65	497.716	433.74	635.302	609.106	473.594
A0A8M1QKY3;A0A8M9PGA0;A0A8M9PK10	A0A8M1QKY3;A0A8M9PGA0;A0A8M9PK10	si:dkey-17o15.2	184.324	221.563	228.467	192.301	145.699	167.391
A0A8M2B1G4;A0A8M2B1M0;A0A8M9PTN6;A0A8M9Q678;Q6PFK4	A0A8M2B1G4;A0A8M2B1M0;A0A8M9PTN6;A0A8M9Q678;Q6PFK4	cadm2a;zgc:66339	87.3859	58.0315	69.4468	94.8116	135.25	93.3331
E7FDN9	E7FDN9	LOC100536673	151.501	109.035	124.081	159.328	244.205	174.958
Q6DG67	Q6DG67	acly	1295.13	598.203	917.547	1226.3	1528.84	1786.42
Q5XJA7	Q5XJA7	gcdhl	7269.87	4769.6	5201.11	3996.22	4000	4078.43
Q5TZ07	Q5TZ07;T1ECT0	plpp6	17.8985	28.6935	26.8464	29.6435	34.6306	42.2009
Q502C1	Q502C1	mrps24	147.315	129.995	126.59	84.8248	127.816	75.9228
A0A8N7T6Y6	A0A8N7T6Y6	mettl15	64.3057	83.7854	78.1378	65.3979	54.6854	62.0704
A0A8M9Q8R6;A2CF03	A2CF03;A0A8M9Q8R6	las1l;si:dkey-286f3.7	21.7607	40.7497	21.7607	39.0036	44.6611	44.7536
Q6DHK2	Q6DHK2	zgc:92259	70.8208	75.3299	71.4882	70.603	60.1121	55.2374
A0A8M2BGF5;F1R7L1;Q6DH53	A0A8M2BGF5;F1R7L1;Q6DH53	psmd9;wu:fb30g07;zgc:92643	212.865	334.141	244.462	203.299	165.447	166.362
Q7ZVA4	Q7ZVA4	zgc:56142	346.406	363.856	562.932	561.566	862.371	619.366
Q5TZG5	Q5TZG5	ezr	654.716	703.931	736.774	738.178	802.108	891.357
A0A286YA26;Q5CZT1	A0A286YA26;Q5CZT1;A0A8M9PXI0	wu:fb19g02	168.241	131.7	164.627	178.659	218.862	182.443
Q800G8	Q800G8;B3DH90;B8JKI4	mxb	49.5128	32.8992	32.8992	235.472	668.949	207.374
F1QGC9	F1QGC9	bZ1P14.3	444.577	376.738	324.418	318.187	296.58	293.607
Q5U403	Q5U403	mvd	213.193	469.499	503.629	1273.17	3544.76	1357.75
A0A8M1RSK1	A0A8M1RSK1	zmat4a	1048.88	310.1	409.804	75.9905	75.9905	75.9905
F1QB54	F1QB54;Q803E7;A0A8M9PRE3;Q6P3L1	pabpc1a	1635.2	3742.64	3568.1	5535.95	4395.82	4256.74
Q6PC14	Q6PC14	rpl23	5994.58	13634.3	12608.9	30525.4	14262.2	22510.3
Q803U8	Q803U8	sfrs11	395.549	464.377	447.506	490.748	534.245	469.488
A0A8M2BGR8;A0A8M3BB15;A1A5Z4	A0A8M2BGR8;A0A8M3BB15;A1A5Z4	ano5b;zgc:158430	54.5758	50.7045	54.3802	76.1587	56.0971	66.81
Q6P0H6	A0A2R8QL66;Q6P0H6	cops4	198.692	285.195	264.105	301.556	324.322	301.988
Q7ZU46	Q7ZU46	hspa4l	1091.68	1406.57	1346.51	1485.16	1519.21	1485.27
Q1LUD8;Q7ZVL4	E9QGK5;F1Q4L8;A0A8M9P7W2;Q1LUD8;Q7ZVL4	cnot3	128.212	191.903	168.84	264.531	281.627	181.721
Q4VBJ4	Q4VBJ4	zgc:112267	181.464	157.681	165.482	191.979	215.359	282.121
Q803J6	Q803J6	sdcbp	1544.79	2030.58	2630.31	1370.76	1436.01	1304.54
Q8UVG7	Q8UVG7	H-FABP	19948.5	17481	21445.5	26848.5	20772.1	28175.7
Q6DHN1	Q6DHN1	sb:cb385	447.627	556.726	666.24	729.795	704.67	1013.54
Q7ZVA9	Q7ZVA9	zgc:56136	419.92	601.168	431.911	419.885	242.934	228.59
F1QSQ8	F1QSQ8	letm2	76.6624	59.0039	66.2741	83.1177	77.7321	77.202
A0A8M2B5Z8;A0A8M9PRM2;Q1LYP4	Q1LYP4;A0A8M2B5Z8;A0A8M9PRM2	chd4a;im:7143343	32.4732	20.6576	22.1308	38.6166	50.3613	30.9571
A4IG53	A4IG53	comtb	151.245	190.243	151.245	220.291	293.573	193.885
Q6NSM6	Q6NSM6	zgc:85963	77.1908	75.9736	100.254	93.717	114.029	115.805
A0A8M3AZV6;A0A8M9PLE0;A0A8M9Q9Q0	A0A8M3AZV6;A0A8M9PLE0;A0A8M9Q9Q0	LOC553492	3448.96	3506.29	3620.99	4530.85	4146.8	3637.73
A0A8M6Z0E3	A0A8M6Z0E3	LOC108187081	26.6103	80.8174	62.8844	88.5255	94.8911	145.254
B3DFK4	B3DFK4	LOC557217	2724.36	2080.64	2217.8	1977.62	1866.38	1863.99
A0A8M3AXP6;A0A8M9PGS5	A0A8M3AXP6;A0A8M9PGS5	zgc:162198	305.676	416.165	305.676	248.896	106.245	262.69
Q08BX9	Q08BX9	im:7148473	10.6056	10.6056	10.6056	16.0987	12.1446	21.5451
Q66IB5	Q66IB5	qdprb1	95.3855	235.728	162.749	92.3852	55.7417	69.42
Q6NWY2	Q6NWY2;A0A8M9P5S9	zgc:55494	94.9209	97.0798	94.2468	81.9735	70.0633	92.0193
Q7ZUP0	Q7ZUP0;A0A8M2B6P3;F1Q4N7;B2GSB4	anp32a	2860.86	4568.98	4748.68	5223.4	6058.38	5246.22
Q6NY64	Q6NY64	ppp2r2d	170.261	226.866	220.701	155.828	136.964	180.719
A0A8M3AXE0;A0A8M9Q7F5;A0A8M9QDB7	A0A8M3AXE0;A0A8M9Q7F5;A0A8M9QDB7	si:ch211-236d3.4	102.341	123.251	105.369	65.9074	95.2264	93.8207
F1REN0	F1REN0	cul5	230.539	276.044	272.395	316.961	283.295	294.555
Q803N5	Q803N5	tardbpl	306.444	388.07	366.358	424.017	388.961	427.36
A0A8M2BJP0	A0A8M2BJP0	mg:cb01g09	174.001	124.792	139.935	102.19	99.9121	126.221
Q4V8Z1	Q4V8Z1	zgc:114078	227.113	361.695	292.283	205.106	208.825	211.712
Q804G7	Q804G7	ANXIV	6099.05	4717.09	4416.94	7148.59	9510.64	6064.93
E9QH31	E9QH31	zgc:103715	2256.34	1661.8	1750.73	1484.78	1469.37	1498.86
A0A8M2BF11;F1QCD8;Q7SXX8	A0A8M2BF11;F1QCD8;Q7SXX8	hao2;zgc:63690	1308.9	923.743	1049.39	1451.28	1238.78	1513.24
A0A8M3AQC2;Q9YH61	Q1LYN4;Q9YH61;A0A8M3AQC2;A0A8M3ASB6	gsk3a;gsk3ab	288.772	366.08	320.141	391.933	404.807	354.927
Q567K5	Q567K5	wu:fa12f09	2266.39	2813.97	2999.07	2338.43	1480.45	2065.22
F6P1A9	F6P1A9;Q6DH16	fa19h07	264.548	290.637	257.03	241.743	256.785	233.836
Q803R2	Q803R2;F1QVT9	ccz1	114.968	96.8591	140.58	139.118	148.893	150.494
E9QFI5;Q6P5L2	E9QFI5;Q6P5L2	wu:fb63e10;zgc:77734	4299.45	15750.7	16979.1	18754.2	22232.7	24791.8
Q66I58	Q66I58	zgc:103729	6405.78	5355.2	6198.17	7767.8	6468.82	6963.1
B8A556	B8A556	dnph1	84.3127	85.7656	78.7199	58.3858	47.1315	79.6343
Q4V946	Q4V946	fj12b07	65.0546	89.9269	76.9564	93.8667	97.9321	89.4799
Q7ZV15	Q7ZV15	sec22ba	751.062	1088.58	1187.27	1607.57	1148.08	1535.57
Q6TNT8	F8W442;Q6PBP1;Q6TNT8;Q7ZW82;Q7ZWI5;A0A8M2B604;A9JTC8;Q7T3D3	gnai2l	1559.37	1277.22	1545.74	1560.09	1894.39	1814.55
A0A8M1PD64;Q6PBS1	Q6PBS1;A0A8M1PD64;A0A8M6YV23	stx5al	90.0578	130.24	123.18	140.207	138.859	173.426
Q7ZVC9	Q7ZVC9	smap	106.555	121.415	113.306	107.06	99.4508	103.404
A0A140LGN9;A0A8M3AXN1;A0A8M3BDQ6	A0A140LGN9;A0A8M3AXN1;A0A8M3BDQ6	eif4g3a	244.212	220.368	208.443	194.573	209.208	173.968
A0A0R4IS45	A0A0R4IS45	si:ch211-203f4.1	136.061	126.204	142.785	127.647	118.5	103.49
F1QNF8	D3XD99;D3XDA3;F1QNF8	ugt5b1	1068.89	590.172	703.418	570.38	369.51	401.593
Q9DGE2	Q9DGE2;A0A2R8QE41;B2GPM7	mapk14a	70.8569	76.2278	59.8597	83.4981	77.8746	78.7589
A8WFT4	A8WFT4	scly	1385.95	1097.96	1242.07	1359.49	1575.4	1463.18
Q7ZVY9	Q7ZVY9	wu:fi04h11	360.568	377.313	315.651	314.391	292.395	317.356
E9QJ40	E9QJ40	fam120c	571.913	1026.47	1066.95	1229.72	1166.84	1354.26
Q9MIX9	Q9MIX9;A0A0A0VG13	mt-nd6	581.112	491.212	528.078	508.751	412.855	407.783
Q66IB6	Q66IB6	hmgb2	630.166	834.612	709.098	879.613	1043.87	824.168
Q6DHD2	F1QU35;Q561Y6;Q6DHD2	zgc:110116	177.473	169.534	137.235	227.86	202.264	177.305
A0JMQ6	A0JMQ6	cyp4v2a	1998.64	2482.44	2912.92	2124.28	1131.97	1623.69
A0A8M6Z1T1;A9JTF6	A0A8M6Z1T1;A9JTF6	fb79b01;znf576.2	156.599	194.925	197.918	128.433	134.488	168.697
A1L1P5	A1L1P5;D3XD99;F1QNF8	zgc:158224	832.541	317.306	484.724	1021.15	974.974	752.764
A5PLC8	A5PLC8	ptmab	3282.26	3434.26	2677.31	3842.01	8986.14	6255.84
A0A8M9PKL8;Q90WH3	Q90WH3;A0A8M9PKL8	b-diox-II;bco2l	101.081	121.349	147.174	109.165	70.4432	70.396
A0A8M9PK18	A0A8M9PK18;Q5U3S0	zgc:101699	181.133	212.052	266.425	372.124	271.465	279.029
Q1LYE0	Q1LYE0	fc45f07	214.573	245.844	220.812	211.956	153.768	190.239
A0A8M9PQB6	A0A8M9PQB6	pafah1b1b	28.3959	28.3959	31.5447	30.6144	37.3621	34.6584
F8WK50	F8WK50	im:7141769	244.803	208.417	225.778	207.377	185.706	205.158
B0UYN4	B0UYN4	zgc:162944	5368.44	6547.36	6288.77	7272.31	6625.61	6902.34
Q7T312	Q7T312	ccdc25	170.372	224.806	169.578	160.406	121.483	144.75
A0A0R4IAI1;A0A8M2B4B7;A0A8N7T781	A0A0R4IAI1;A0A8M2B4B7;A0A8N7T781	si:ch211-79l20.4	74.298	58.2461	58.2461	46.3292	55.6321	30.5213
A0A8M3B7Q8;F1QF19	F1QF19;A0A8M3B7Q8	hectd3;wu:fc38h02	50.1829	149.649	110.113	209.99	146.829	172.97
F1R3F7	F1R3F7	fa14h03	4402.08	4752.86	4785.6	4884.52	5559.53	6377.78
A0A286Y9Z9;A0A8M3AU42;A0A8M3AU57;A0A8M3B146;A0A8M3B418;B7ZDD1	A0A286Y9Z9;A0A8M3AU42;A0A8M3AU57;A0A8M3B146;A0A8M3B418;B7ZDD1	si:ch211-200p22.4	299.727	253.297	305.73	437.277	347.937	321.818
Q5BJA1	Q5BJA1	zgc:114188	2388.46	3658.77	3614.32	4672.33	3680.28	5021.52
Q66I54	Q66I54	CH1073-423L13.1	140.345	188.434	189.267	211.968	221.403	197.571
A0A8M2B7R8;A0A8M2B7S0;A0A8M2B812;A0A8M3ATF1;A0A8M3AWF8;Q503Z0	A0A8M2B7R8;A0A8M2B7S0;A0A8M2B812;A0A8M3ATF1;A0A8M3AWF8;Q503Z0	tpd52l1;zgc:110003	103.717	82.9126	102.672	143.204	120.545	106.593
A0A8M3ANH6;A0A8M3AY89;E9QD97;Q5XJ30	A0A8M3ANH6;A0A8M3AY89;E9QD97;Q5XJ30	zgc:103759	97.1126	174.646	140.583	100.206	44.4763	87.6071
Q6NYR4	Q90473;F1R9V3;Q6NYR4	wu:fi48b06	8633.09	10753.5	11669.1	13159.9	12427.7	11775
Q4V9P6	Q4V9P6	adal	53.3296	58.021	53.3296	68.1378	96.0657	64.7931
Q6NYR8	Q6NYR8;A9C3P6	npl	967.495	846.139	985.822	756.034	605.073	871.222
Q802Z3	Q802Z3	zgc:55645	441.782	686.863	636.768	697.966	771.565	867.512
A0A0R4IVP0	A0A0R4IVP0	im:7141239	73.0721	141.967	132.343	71.0693	74.8105	61.5587
A0A8M3AJI6;A0A8M3ATX0;A0A8M3B225	A0A8M3AJI6;A0A8M3ATX0;A0A8M3B225	sec16a	252.78	295.123	290.01	310.413	316.14	383.2
Q08CU3	Q08CU3	sp2	283.915	367.315	355.285	482.676	382.35	630.175
Q6P009	Q6P009	zgc:77858	3888.74	4247.81	4064.43	3925.64	1184.55	902.544
A0A8M9QHH8;Q19U09	A0A8M9QHH8;Q19U09	itgb1b.2;zgc:85632	184.125	161.547	136.907	201.83	414.756	274.116
Q6DHP7	Q6DHP7	zgc:92185	444.568	237.833	378.898	437.454	552.379	516.462
O42364	O42364	apoeb	792.16	946.924	998.18	629.355	531.66	853.288
F1QHE9	F1QHE9	fj19d10	1519.03	1196.53	1217.08	1100.44	1087.83	1079.74
Q566S4	Q566S4	zgc:112520	1958.38	1550.16	1729.47	1591.37	1417.06	1346.72
Q6DRF3	Q6DRF3	psmb1	2322.52	3186.87	2838.07	3378.22	3552.2	3165.81
A0A8M3AVM5;A0A8M3BC62	A0A8M3AVM5;A0A8M3BC62;Q5PRD1	cdk11b	75.9321	102.303	100.363	106.126	134.816	114.257
Q6NZR9	Q6NZR9	zgc:77067	103.035	136.592	152.471	92.8819	78.2324	110.73
A0A8M2BA22	A0A8M2BA22	LOC100001114	91.8651	117.817	118.346	121.682	149.382	183.759
A0A8M1N4I9	A0A8M1N4I9	aoc2	13662.7	9368.97	10014.2	13801	16534.2	13311.3
Q6NYJ7	Q6NYJ7	zgc:76953	599.21	293.885	434.199	576.877	1007.29	721.28
A0A8M9P321	A0A8M9P318;A0A8M9P321;A0A8M9P325;A0A8M9PCC2;A0A8M9PCC4;A0A8M9PCC7;A0A8M9PHZ0;A0A8M9PHZ3;A0A8M9PQ24;A0A8M9PQ29;A0A8M9PQ33;A0A8M9PTF9;A0A8M9PTG4;A0A8M9PTG9	mllt4a	370.965	326.844	337.488	381.342	384.358	363.477
A0A8M1P6T1	A0A8M1P6T1	im:7139509	166.954	99.8924	129.962	187.237	223.357	157.939
A0A8M1P258	A0A8M1P258;F1QH99	im:6910498	726.868	1132.77	1101.24	1352.2	1240.52	1230.6
A0A8M2BKF1;Q7ZU55	A0A2R8QPP7;Q1RLQ4;Q7ZU55;A0A8M2BKF1	ctbp1;wu:fi43a11	266.23	248.653	179.78	281.274	331.614	280.351
A9JSV4	A9JSV4	tbc1d13	24.9828	28.9305	31.8161	33.0114	61.1912	44.7854
Q6PFI6	F1QA42;Q6PFI6;A0A8M2BBA5;A0A8M3AQQ2	zgc:66471	128.923	184.557	172.198	202.085	198.725	192.902
Q502N9	Q502N9	rragc	109.862	194.974	181.245	193.665	240.402	267.176
Q502B7	Q502B7	zgc:112343	2081.98	1976.15	1889.79	2187.47	2045.11	2163.67
Q66HX8	Q66HX8	gdap2	191.18	345.087	294.243	150.95	158.661	210.971
A0A8M9QB70;E7F9D9	A0A8M9QB70;E7F9D9	si:ch73-308l14.2	32.7838	47.136	43.6492	52.5327	47.9293	51.8856
Q5XIY2	Q5XIY2;B2GQ47	tlcd4b	134.77	130.568	97.2521	102.476	91.8483	64.0013
A0A8M9QFQ9;Q503D3	Q503D3;A0A8M9QFQ9	ptbp1;ptbp1a	145.675	197.175	176.071	195.484	229.066	207.328
A4FVM4	A4FVM4	lss	59.7171	73.5796	69.0798	189.514	582.795	223.502
A0A0R4ISC3	A0A0R4ISC3	map1sa	45.0655	37.8651	76.33	79.6879	81.0306	74.1327
Q66I81	Q66I81	zgc:103551	97.9775	118.936	148.999	173.282	146.614	152.368
F1Q6Z3	F1Q6Z3	zgc:92707	92.1887	92.1887	95.0627	137.085	94.7298	131.744
A1L1S0	A1L1S0	cb894	215.209	132.591	177.13	122.491	128.357	123.264
F8W2N9	F8W2N9	nfxl1	72.5829	141.154	133.752	198.508	141.857	256.662
Q58ED9	Q58ED9;B2GQZ5	naa20	43.63	43.63	43.63	75.533	57.2995	48.3407
Q66HT8	Q66HT8	adprs	41.3272	51.825	80.697	136.934	78.4793	91.8791
Q6DGJ6	A3KP44;Q6DGJ6	cb58	32835.1	30966.1	35874.3	31796.9	28007.4	26483
A0A0R4IKD0;A0A8M9PGI2	A0A0R4IKD0;A0A8M9PGI2	rsu1	286.186	259.678	263.313	275.628	324.982	319.523
Q7ZWB4	Q7ZWB4	ARL6IP	300.387	220.593	249.75	215.116	211.148	191.2
Q4V914	Q4V914	zgc:114051	739.934	488.518	644.726	789.036	751.166	998.346
A0A8M2BFL5;Q08BH8	A0A8M2BFL5;Q08BH8	zgc:153675	83.6762	83.6762	104.001	197.109	101.024	251.085
A0A8M9PKI9;F1Q5A9	A0A8M9PKI9;F1Q5A9	UFD2;ube4b	154.217	139.794	128.184	160.494	150.591	166.149
E7FCD1	A0A8N7UVQ3;E7FCD1	tmem259	229.052	235.691	185.419	182.354	167.507	192.045
Q7ZVB2	Q7ZVB2;A0A8M9QDI6;B0S7W4;B0S7W5	aldh9a1a	6268.96	6691.48	9456.31	10931.3	11874.5	8489.55
A0A8M9P1I9	A0A8M6YUC8;A0A8M6YW83;A0A8M9P1H8;A0A8M9P1I2;A0A8M9P1I6;A0A8M9P1I9;A0A8M9PAK8;A0A8M9PAL3;A0A8M9PAM0;A0A8M9PG02;A0A8M9PG08;A0A8M9PG11;A0A8M9PMQ8;A0A8M9PMR4;A0A8M9PMS1;A0A8M9PR08;A0A8M9PR13;A0A8M9PR18	si:ch211-14c7.2	144.096	139.317	106.326	174.758	169.59	142.463
Q7T2F2	Q7T2F2	mapkapk2	535.062	386.072	398.801	317.523	312.414	370.392
A0A8M9PS32	A0A8M9PS32	akap9	240.546	306.042	215.135	171	209.205	198.164
E7FD05	E7FD05	fb12e11	100.542	123.568	116.604	208.263	377.618	163.706
A0A0R4IUB6;A0A8M3AIX1;A0A8M3AT63;F1Q5Z9	A0A0R4IUB6;A0A8M3AIX1;A0A8M3AT63;F1Q5Z9	epn1;epn1a	191.185	239.031	250.851	275.034	298.754	250.428
A7MBU6	A7MBU6;A0A8M9QAT4	tdo2a	1090.65	894.966	857.453	1078.51	1260.02	1086.47
E9QB46	E9QB46	zgc:65844	5262.77	4778.59	5268.67	5328.06	5580.09	5517.14
Q5RH29	Q5RH29	DKEY-235I4.1	268.34	112.039	180.798	300.654	287.639	262.594
A0A8M9PPZ9	A0A8M9P1B7;A0A8M9PPZ9	si:ch211-14a17.10	235.928	301.862	235.597	279.499	375.367	340.009
Q5CZP5	Q5CZP5	zgc:113200	272.916	244.346	284.537	244.008	247.051	224.923
Q4V9I5	Q4V9I5	zgc:112290	80.472	246.245	306.941	436.084	281.168	477.013
A0A2R8Q7F9;Q6DHU2	A0A2R8Q7F9;Q6DHU2	zgc:92062	64.0816	137.451	46.5366	164.329	117.423	165.245
Q4V8S5	Q4V8S5	zgc:114176	4200.39	5769.51	5725.71	6418.12	6495.38	6079.89
B3DJ54	B3DJ54	uroc1	3969.16	2449.07	2904.62	4264.29	4340.66	3744.61
A0A0G2L2Q2	A0A0G2L2Q2	uqcr10	529.148	367.011	400.054	327.265	333.94	328.002
Q7ZWC2	Q7ZWC2	MGLL	394.551	324.893	290.205	270.702	218.895	289.32
A0A8M6YSR9;A0A8M9P8P3;A0A8M9PUS7;A0A8M9Q5I6	A0A8M6YSR9;A0A8M9P8P3;A0A8M9PUS7;A0A8M9Q5I6	LOC108179508;si:dkey-250k15.10	455.161	313.327	490.761	592.897	614.561	478.099
A0A8M1RIP9;F1QVW5	F1QVW5;A0A8M1RIP9	khnyn	68.2398	81.0167	68.2398	68.3087	52.7642	41.4732
F1RCR6	F1RCR6;A0A8M1P4D4;A0A8M2B5R0;A0A8M2B5U3;A0A8M2B655;A0A8M9PA43	trip12	222.541	260.661	272.506	295.193	303.261	269.615
Q6DC71	Q6DC71	im:6908424	146.172	73.2038	123.427	236.423	166.801	150.31
Q6DI05;Q6NV25	Q6NV25;Q6DHL4;Q6DI05;F1QRX2	sumo3;sumo3l	952.564	1239.21	940.387	1271.38	1381.7	1181.15
R4GE89	R4GE89	si:dkey-25o16.2	72.3975	119.042	166.913	173.765	166.987	242.012
Q5XJQ1	Q5XJQ1	zgc:101685	39.2476	78.9179	58.6375	77.6506	82.4344	91.9522
D2CK11	D2CK11	pex1	24.1812	55.4165	63.7418	66.8847	88.5911	72.2008
E9QEQ1	E9QEQ1	fb71a04	1908.39	2568.56	2586.61	1602.28	1092.97	2105.11
Q7ZUI3	Q7ZUI3	zgc:56497	62.9769	105.732	91.9334	127.263	111.093	108
Q31365	Q31365	UBA*01	1269.26	1038.41	1038.41	1027.95	895.046	830.826
A0A8M9PZG9;Q6P2B0	Q6P2B0;A0A8M9PZG9	fc05d09;vapb	521.233	826.252	864.88	1178.14	834.288	1152.76
Q7ZVX9	Q7ZVX9	fb15e07	42.507	52.9799	63.0331	78.5356	57.58	79.2401
Q503E1	Q503E1;F1QEY5	cpsf3l	73.6958	93.4396	72.1339	58.0835	71.4466	60.7693
F1QRW6	F1QRW6	im:7138455	63.6965	41.8656	64.6767	81.9593	68.7905	71.4276
X1WD11	X1WD11	lgals8a	125.622	151.292	202.564	187.269	244.793	219.584
A0A2R8QMP7;A1L2B7	A0A8M3B4G2;A0A2R8QMP7;A0A8M6Z7Q0;A1L2B7	zgc:158774	573.197	325.407	415.079	275.657	230.356	330.166
Q5XJQ5	Q5XJQ5	exosc9	238.147	238.147	278.109	317.662	376.67	268.365
Q6DC47	Q6DC47	wu:ft69e01	213.214	218.647	202.602	269.289	221.91	234.575
A5PMV7	A5PMV7	ppp2r1a	1117.46	1139.93	1095.61	1153.13	1290.97	1179.08
A0A8M9P5Y1;A0A8M9PG33;A0A8M9PLV7;A0A8M9PU52;A0A8M9PU57;A0A8M9PXK7	A0A8M9P5Y1;A0A8M9PG33;A0A8M9PLV7;A0A8M9PU52;A0A8M9PU57;A0A8M9PXK7	larp4b	151.656	275.688	215.429	316.105	271.624	287.902
Q58EC1	Q58EC1	im:6971267	218.205	269.332	270.443	287.805	292.607	367.912
A0A8M9QGZ6;F1Q9F3	F1Q9F3;A0A8M9QGZ6	im:7147158;pik3c3	38.1749	53.4549	44.232	54.0278	54.7924	72.0243
A2BFS6	A2BFS6	si:ch211-117m20.1	443.525	595.359	443.525	893.643	590.171	1310.43
A5PLH1	A5PLH1	im:6905684	114.129	96.6355	142.832	155.147	142.314	142.333
Q91398	Q91398;Q1LXD2	csnk2b	732.184	585.153	824.98	982.277	908.29	793.564
Q5XJD4	Q5XJD4	zgc:103420	316.376	159.028	211.449	313.655	364.971	310.224
F1QJD1	B3DHC5;A0A8M9NZC6;F1QJD1	apoa4b.3	902.469	828.395	958.873	741.353	407.61	782.024
Q6DG11	Q6DG11	zgc:91927	170.115	204.143	198.396	215.353	217.968	206.7
Q1LWJ6	Q1LWJ6	arpin	354.895	258.277	261.637	345.468	351.437	384.589
Q503F8	Q503F8	zgc:110643	977.437	662.188	846.803	657.038	568.543	670.771
D3XD87	D3XD84;D3XD87	Ugt2b3	409.054	664.057	660.662	398.071	128.24	430.15
B0UY91	B0UY91	si:dkey-61d19.3	78.7467	114.018	78.7467	70.0537	67.8086	59.5121
Q802F2	Q802F2	selenot1a	117.975	108.727	67.2292	45.8841	73.9033	66.446
Q568D6	Q568D6	zgc:110367	96.4742	127.425	149.613	149.481	194.766	156.245
Q08C33	Q08C33	isoc1	214.254	232.198	259.12	188.196	221.936	194.047
A0A8M2BG23;E7EZ71	A0A8M2BG23;E7EZ71	pb1;pbrm1l	54.9019	62.8987	88.8872	38.9856	52.2901	48.5901
Q7ZVW7	Q7ZVW7	zgc:55553	81.1567	102.174	76.1293	106.401	119.581	96.5663
A0A8M9PBC7;A0A8M9PSX6;A0A8M9PYY8;A0A8M9QC71;A0A8M9QCV4;A0A8M9QG75	A0A8M1RRS1;A0A8M2B7W6;A0A8M6Z365;A0A8M6Z9M5;A0A8M9P3J2;A0A8M9PBC0;A0A8M9PBC7;A0A8M9PCZ6;A0A8M9PIM8;A0A8M9PLU5;A0A8M9PLU9;A0A8M9PMS7;A0A8M9PMV6;A0A8M9PQU3;A0A8M9PSX6;A0A8M9PTZ3;A0A8M9PTZ8;A0A8M9PU12;A0A8M9PUA6;A0A8M9PUB5;A0A8M9PYY8;A0A8M9Q128;A0A8M9Q149;A0A8M9Q163;A0A8M9Q170;A0A8M9QAR7;A0A8M9QC71;A0A8M9QCM8;A0A8M9QCV4;A0A8M9QG75;A7MC74;A7MC75;A7YYA4;A8KBH9;A9JSY1;B8A626;E9QHZ3;F1Q918	LOC110437735;LOC110437759;LOC110438965;LOC560917;si:busm1-sl7.7	345.156	414.624	368.446	492.917	398.886	442.465
Q6PBN5	Q6PBN5;A0A8M2BKB9	aup1	59.8654	75.4054	78.2588	163.65	72.8602	166.139
Q7SXN3	Q7SXN3	ahsa1l	186.873	235.523	197.71	239.941	307.355	237.644
B3DK37	B3DK37	zgc:194766	136.731	202.888	142.128	125.963	113.572	110.65
A0PGM0	A0PGM0;A4FVL4;Q7SX96;A0A8M2BB11;A0A8M9PP30;A0A8N7UVB4	zgc:198195	1767.51	1726.01	1676.54	1452.1	1587.2	1687.73
Q5BLD9	Q5BLD9	zgc:110750	492.453	858.278	282.45	184.581	196.11	230.895
Q6IQL4	Q6IQL4	zgc:86714	5130.03	3268.1	4447.47	3068.04	3305.78	3154.18
H0WEF6	H0WEF6	si:ch73-263o4.4	139.6	299.853	293.213	415.709	304.813	387.467
Q1ECZ4	Q1ECZ4	casc3	41.452	58.654	57.0926	78.1928	72.1118	57.1841
A3KPN8	A0A8M2B5G9;A3KPN8	ttc38	1359.23	1526.72	1355.25	1280.37	1185.67	771.975
Q6P018	Q6P018	tex264a	132.379	134.683	122.194	172.921	135.562	206.177
A9JRE2	A9JRE2	mri1	339.168	642.453	534.731	361.922	274.969	322.048
F1Q688	F1Q688	sdpr	753.342	626.638	658.033	549.005	613.267	612.262
A0A8M9PNK3	A0A8M9PNK3;Q803S0	fah	23099.1	18256.4	19395.2	18122.7	17148.8	15612.5
A0AUP8	A0AUP8	zgc:92551	302.283	336.926	312.852	361.282	377.706	325.215
Q1LXT9	Q1LXT9;A0A8M2B5G6	si:ch211-218c17.2	248.901	421.7	451.944	235.041	167.095	286.248
E9QB52	E9QB52	alkbh8	56.9203	116.989	79.3922	50.2253	48.2875	49.1894
A4JYL4	A4JYL4	sc:d0175	100.303	70.7952	110.361	128.493	139.616	106.181
Q6P0I6	Q6P0I6	znf830	27.7101	44.8318	25.1242	14.0461	14.0461	25.6567
Q6PBS8	Q6PBS8	chchd2l	107.541	262.815	248.684	412.687	243.134	427.856
Q4KMH7	Q4KMH7	wu:fq15f04	406.787	235.271	247.253	196.328	179.245	179.749
Q6IQD5	Q6IQD5	zgc:86813	1780.3	1191.18	2020.46	1327.84	1122.56	794.402
Q58EI3	Q58EI3	fc21c08	951.168	892.2	712.284	1213.3	1037.38	944.584
Q6DI20	Q6DI20	wu:fb64b04	624.71	794.898	704.6	841.285	866.268	764.226
Q803V2	Q803V2	wu:fi14g04	133.503	224.621	230.107	276.934	234.614	288.091
A0A8M3B0A7	A0A8M3B0A7	LOC100334178	132.456	88.6049	86.7206	67.1584	65.2045	81.088
A0A8M1NGM5;A0A8M2BET3;A0A8M3AVK3;A0A8M3B2B4	A0A8M1NGM5;A0A8M2BET3;A0A8M3AVK3;A0A8M3B2B4	vps13a	145.582	181.414	149.619	183.297	176.461	187.133
Q6NYR5	A5WVL6;Q6NYR5;A0A8M2BCJ2	ctsl1a	756.271	446.754	575.252	741.419	1062.81	781.731
A0A8M9QFM1;A0A8M9QJU3;Q08BZ7	A0A8M6Z0B0;A0A8M9PSD2;A0A8M9Q4Q6;A0A8M9QFM1;A0A8M9QJU3;Q08BZ7	ftcdnl1;zgc:153901	413.249	290.144	378.503	296.492	274.865	288.445
A0A286YAV6;A0A2R8RY18;A0A8M3BC87;E7F571	A0A286YAV6;A0A2R8RY18;E7F571;A0A8M3BC87	si:ch1073-219n12.1	141.975	150.812	163.509	136.288	144.784	129.573
A9JT16	A9JT16	wu:fa09c11	203.293	381.133	394.557	522.012	416.618	452.035
Q803L5	Q803L5	zgc:55572	343.971	377.976	415.923	282.748	282.326	365.834
A8KBY8	A8KBY8	anx6	948.148	257.512	639.035	1747.37	1285.03	813.867
A0A8M3AIY4;A0A8M3AJT9;A0A8M3ARC4;A0A8M3AU88;A0A8M3AU93;A0A8M3B2D6;A0A8M6YVT7;A0A8M9PCN7;A0A8M9PCP7;A0A8M9PP35;A0A8M9PP49;A0A8M9PVD8;A0A8M9Q2B0;A0A8M9Q2C3;A0A8M9Q6H7;X1WF03	X1WF03;A0A8M3AIY4;A0A8M3AJT9;A0A8M3ARC4;A0A8M3AU88;A0A8M3AU93;A0A8M3B2D6;A0A8M6YVT7;A0A8M9PCN7;A0A8M9PCP7;A0A8M9PP35;A0A8M9PP49;A0A8M9PVD8;A0A8M9Q2B0;A0A8M9Q2C3;A0A8M9Q6H7	birc6	55.2146	38.4982	43.2128	52.3789	59.4097	57.3082
A0A2R8QJH4;F1Q4P9	A0A2R8QJH4;F1Q4P9	atp2a3	159.622	231.128	201.549	252.703	231.147	237.8
Q6DGK1	Q6DGK1	zgc:92883	189.648	189.648	189.648	389.879	311.25	198.614
A0A8M9PM25	A0A8M9PM25	LOC100536119	512.847	479.265	529.837	639.08	519.747	587.217
F1Q793	F1Q793	zgc:158419	36.8818	31.7732	51.3842	64.3262	62.5206	44.5404
F1QD15	F1QD15	ptgfrn	202.054	129.104	131.538	182.776	257.19	214.147
A0A8M9Q1C7	Q07DR3;A0A8M9Q1C7	dctn1a	367.357	449.537	427.828	358.431	316.703	383.339
F1QLC3	F1QLC3	fi12c10	95.1612	148.079	129.29	273.102	168.909	162.5
A8WFU6	A8WFU6	wu:fa97d12	168.005	103.449	108.397	162.43	254.785	174.395
Q6W6P1	Q6W6P1	rbp1	642.523	321.167	453.387	264.981	222.898	339.538
A2THY5	A2THY5	mtx1a	300.907	312.364	310.54	380.337	308.627	367.925
A0PGL7	A0PGL7	cyp2x12	603.898	547.863	744.73	837.775	680.041	899.283
Q6NX98	Q6NX98	wu:fd15g02	2901.46	3936.95	3615.53	3109.51	2478.6	2750.58
Q5XJQ2	Q5XJQ2	si:ch73-345a19.3	197.009	125.263	158.589	221.102	263.941	182.225
Q803F3	Q803F3	pdip5	1517.43	2412.12	1973.17	2661.98	3501.44	2321.36
Q803H2	Q803H2	hccs	77.8562	123.631	113.78	60.3866	65.4844	90.3514
A0A0G2KLD8	A0A0G2KLD8;A0A8M9PW47	bphl	1982.83	1435.8	1420.41	1343.17	1238.18	864.166
Q5VSI2	Q5VSI2	zgc:162401	320.669	362.093	337.393	332.256	279.352	252.165
A0A8M9QMP8;A0A8M9QN49	A0A8M9QMP8;A0A8M9QN49	LOC108179123;LOC108191777	48.467	48.467	48.467	41.9879	41.9879	48.525
Q6TH32	Q6TH32	CFL2	4129.74	5342.8	4563.97	5211.64	5364.09	5844.37
A0A8M3ASL5;A0A8M9PVH9	A0A8M3ASL5;A0A8M9PVH9	LOC100334619	58.693	51.8923	63.3196	61.8441	97.4149	78.4169
Q6P5M9	Q6NW90;Q6P5M9;Q7ZW01;A0A8M2BKU1;Q08C80;Q6PE34	tubb2c	12253.4	15136	14204.1	15846.7	15398.3	15435
Q1JPZ7	Q1JPZ7	prpf39	564.074	678.989	629.039	701.316	763.919	666.015
A0A1D5NSL0;E7FBP9	A0A1D5NSL0;E7FBP9	casc4	150.481	115.634	113.659	142.071	153.506	164.388
A5PLJ7	A5PLJ7	wu:fb77f12	365.621	402.321	484.754	529.242	458.762	505.961
F1QFT8	F1QFT8	zgc:163091	180.087	213.095	242.557	250.44	259.513	238.288
Q4KMJ5	Q4KMJ5	zgc:110030	45.0984	98.4433	98.7756	117.726	105.636	137.85
Q6DHR4	Q6DHR4	zgc:92144	107.349	94.2747	155.649	101.73	58.8392	56.8179
A0A8M9PFL7	A0A8M9PFL7	si:ch211-210c8.6	1178.44	772.053	944.506	782.812	736.514	637.143
A0A8M9QC39	A0A0R4IMZ0;A0A8M3B230;A0A8M6YXC3;A0A8M6YXI2;A0A8M6YXI8;A0A8M6YYG3;A0A8M6YYH2;A0A8M6YYX4;A0A8M6YZW9;A0A8M6YZX6;A0A8M6Z000;A0A8M6Z0C2;A0A8M6Z5Y8;A0A8M6Z663;A0A8M6Z683;A0A8M6Z6H5;A0A8M9P781;A0A8M9PIS0;A0A8M9PJ23;A0A8M9PNX7;A0A8M9PW26;A0A8M9PWH2;A0A8M9PWJ5;A0A8M9Q1G9;A0A8M9QC39;A0A8M9QCW2;F1QC83	LOC103910803	356.108	230.898	220.701	372.507	382.478	327.658
Q6PBX2	Q6PBX2;B7ZD40;Q567Y5;A0A8M6Z1I2	sara2	2262.7	2771.97	2403.11	2885.73	2946.31	4103.66
Q6PBX8	Q6PBX8	zgc:73198	954.155	990.14	1408.39	1601.53	1264.23	1539.2
A4IG47	A4IG47	zgc:162218	155.678	100.706	89.5019	157.249	167.932	146.411
A5PN39	A5PN39	wu:fq09a05	4315.66	3643.91	3212.75	3156.61	3209.51	2584.94
Q7ZVD4	Q7ZVD4	zgc:56097	221.112	212.974	350.005	330.404	350.6	374.169
A4QP06	A4QP06	wu:fa11f05	255.389	309.54	256.333	319.512	314.75	298.504
Q567Y5	Q567Y5;A0A140LGR1;A0A8M9PXY5;E7F383	sar1a	509.441	486.771	486.771	990.84	488.557	1050.17
A0A8M2B8N4;Q6IQA7	A0A8M2B8N4;Q6IQA7	H13;hm13	521.378	624.026	447.937	664.939	714.499	1130.39
F1QLP1	F1QLP1	hsd11b2	247.928	110.598	159.234	64.7568	103.711	101.992
Q08BR7	Q08BR7	si:dkey-192p21.3	270.117	288.676	249.271	272.813	349.403	353.982
E9QJ55;Q6PC03	E9QJ55;Q6PC03	c20orf20	100.139	134.786	134.742	76.0673	92.0667	111.307
E7F6T6	E7F6T6	slc25a51b	103.357	143.279	153.248	279.689	184.894	163.16
A0A8M9PYD6;F1QYT2;Q566N7	F1QYT2;A0A8M9PYD6;Q566N7	sqrdl	574.573	351.183	397.506	575.432	650.331	539.558
Q4V916	Q4V916	wu:fb23g06	261.788	365.516	327.769	1081.03	3129.55	916.689
A0A8M3B7A6;A0A8M6YW39;X1WCE5	A0A8M3B7A6;A0A8M6YW39;X1WCE5	man2c1	118.931	108.891	85.0071	62.5367	87.4322	86.8584
F1QEG6	F1QEG6	fa19c10	204.479	199.352	237.015	264.442	222.454	255.765
Q9MIY7	Q9MIY7;A0A0A0VG08	mt-co2	10360.6	10626	10711.2	10392.5	9700.85	8747
A0A8M9NZ14	A0A8M9NZ14	pklr	3428.15	7918.24	7675.64	9305.12	10864.3	8373.18
Q7ZV95	Q7ZV95	fd13c08	105.049	208.838	148.863	239.468	199.512	212.442
A0A8M9Q854;F1QVS2	F1QVS2;A0A8M9Q854	si:ch211-285c6.4;si:dkey-187j14.4	249.284	721.964	589.843	246.303	246.303	246.303
A0A8M3AUZ0;A0A8M3BBM6;B8JLM0	A0A8M3AUZ0;A0A8M3BBM6;B8JLM0	cept1a;si:dkey-208b23.1	140.611	371.243	382.262	515.343	384.93	704.731
Q7ZTZ3	Q7ZTZ3	cb626	624.839	946.742	865.225	929.626	1090.88	1400.63
Q6PE26	Q6PE26	calr	4005.1	5888.12	5279.8	6841.72	5621.92	6616.3
Q5RKQ5	Q5RKQ5	zgc:101581	156.565	316.375	266.413	309.938	375.458	350.72
A0A8M2B208;F1RDC5	F1RDC5;A0A8M2B208	xpo7	114.756	124.357	98.6701	96.3333	103.066	87.3205
Q9YGC9	Q9YGC9	zgc:86583	93.6166	97.8616	93.439	75.9039	87.0898	92.411
A0A8M1PAI3	A0A8M1PAI3	ccpg1	76.519	76.519	79.969	77.5947	42.9727	51.7713
A0A0R4ITP2;A0A8M6YTS8;A0A8M9P030	A0A0R4ITP2;A0A8M6YTS8;A0A8M9P030	Mjd;atxn3	527.704	784.428	625.588	535.433	411.847	505.591
A0A8M1P1C1	A0A8M1P1C1	eci1	8425.88	5851.31	6856.75	5801.56	4806.52	5781.77
Q08CE4	Q08CE4	zgc:153206	123.173	113.137	88.5106	121.891	131.085	156.478
A0A0R4IPV5	A0A0R4IPV5	psmb3	20639.8	30500.5	28734.9	36489.6	29587.9	44849
Q7ZYY0	Q7ZYY0	zgc:55874	1860.05	1249.07	1311.69	1199.12	1073.21	946.686
A0A8M9QI67;A0A8N7TE73;F1R3D9	A0A8M9QI67;A0A8N7TE73;F1R3D9	phka2	120.962	172.395	152.683	180.282	170.081	186.952
Q6DEK0	Q6DEK0	wu:fb10c11	86.7769	109.276	98.1284	66.0413	72.4492	93.992
F1Q729	F1Q729	im:7054683	34.4514	25.9634	43.8024	24.1621	25.8935	24.1621
Q5TZ78	Q5TZ78	cyp2j27	1865.65	1311.83	1340.55	1018.99	935.931	1321.22
Q0P3U4	Q0P3U4	zgc:153978	14951.1	13382.7	14997.7	13807.4	10078.1	12439.4
Q5U3I7	Q5U3I7	zgc:103473	137.662	137.474	83.5872	161.44	326.217	185.592
Q5RGW0	A0A8M3B1R1;Q5RGW0	si:dkeyp-90a8.1	117.883	117.883	140.188	169.941	135.811	223.324
A0A8M1NAN0;A4IG16;Q503X3	A0A8M1NAN0;A4IG16;Q503X3	pde12;zgc:136374	33.3925	33.3925	33.3925	120.802	54.2282	53.6657
F1Q8W0	F1Q8W0;A0A8M2BFR6	cactin	44.4821	24.8029	41.4872	56.8181	67.8096	41.9193
A0A0R4IAL5;A0A8M2B2D1	A0A0R4IAL5;A0A8M2B1K3;A0A8M2B1Q6;A0A8M2B2D1	cb836;tpm2	3299.18	2419.93	2593.2	1901.67	2235.87	2406.4
A0A8M1NGF4	A0A8M1NGF4	masp2	31.6948	26.4738	29.5545	30.2444	44.6766	54.9315
A0A8M2B9X0	A0A8M2B9X0	LOC100001114	76.1578	97.9983	93.0644	56.0875	59.2401	85.7347
E7FC09	E7FC09	cars2	299.115	228.022	228.022	229.745	185.341	163.861
A8WGS0;Q7T341	A8WGS0;Q7T341	cyb5;wu:fb44a11	12182.8	11120.8	11651.9	10265.9	8293	11184.2
Q6DRE2	Q6DRE2	zgc:55651	75.1615	110.881	97.1032	134.642	152.151	101.146
Q6NYV3	Q6NYV3	zgc:65861	20966.2	20461.7	25058.1	20550	16429.1	18691.9
Q6QA33	Q6P3L6;Q6QA33;A7MCK2	hsd17b12b	1800.85	2342.89	2434.71	1786.62	1605.42	1928.59
A0A8N7T8G7	A0A8N7T8G7	si:rp71-36a1.1	608.17	536.189	906.992	1143.1	1429.85	764.242
E7F6P4;J9PJE8	E7F6P4;J9PJE8	rasip1	85.8253	70.8657	74.1704	97.1195	85.4534	83.786
Q9DFG8	Q9DFG8;A0A0R4I9G0	mkrn2	83.7416	121.474	124.72	141.087	137.765	129.288
Q6PC16	Q6PC16	zgc:73147	1594.35	1640.26	1745.87	1633.64	1362.45	1461.7
A0A8M1RKK4	A0A8M1RKK4	znf318	95.8306	125.744	141.612	143.078	147.969	150.051
Q7SXF3	Q7SXF3	myst1	27.51	40.4197	33.2879	39.8891	39.8891	44.798
Q7ZTY7	Q7ZTY7	use1	80.4214	132.693	116.818	156.904	122.801	169.155
Q6AXL6	Q6AXL6	zgc:100970	86.7384	191.337	137.984	243.464	192.286	183.525
F1R0Q1	F1R0Q1	slc2a1b	15.8091	15.8091	15.8091	16.2288	24.416	20.2879
Q7SXR2	Q7SXR2	dnajb12	186.133	369.078	283.337	453.268	321.853	459.261
A0A8M9PZ27;F1QLP6	A0A8M9PZ27;F1QLP6	srrm2;zgc:110023	46.353	56.3885	52.8	57.0998	56.9554	67.4776
A0A8M9PIX7	A0A8M9PIX7	samd4b	22.9149	43.8672	25.0227	57.0162	43.4147	39.7458
Q6AXK9	Q6AXK9	zgc:100815	212.332	190.769	190.769	145.925	196.341	127.493
A0A286Y9W9;A0A2R8PY61;A0A8M2B7E3;A0A8M9P2G2;A0A8M9PBK9;A0A8M9PH55;Q7T2A6	A0A286Y9W9;A0A2R8PY61;A0A8M9P2G2;A0A8M9PBK9;Q7T2A6;A0A8M2B7E3;A0A8M9PH55	exoc1;sec3l1	83.2525	101.223	112.193	89.8453	77.6978	73.7957
E7FB58	E7FB58	fdxr	1112.5	536.7	934.885	1065.27	1322.08	1260.95
Q7ZU90	Q7ZU90	chd1l	310.97	276.154	279.497	202.93	248.898	276.888
A0A8M3AQW7;A0A8M3B0Y8;A0A8M3B8A7;A0A8M9Q474;F1QUS9;I3ISS5	F1QUS9;I3ISS5;A0A8M3AQW7;A0A8M3B0Y8;A0A8M3B8A7;A0A8M9Q474	usp7	505.898	561.198	482.06	450.077	493.486	447.783
A0A8M1PJS2;F1Q5V4	A0A8M1PJS2;F1Q5V4	fi67e05	188.389	260.675	251.572	272.165	285.406	274.321
Q6P980	Q6P980	cb463	4574.7	2714.79	2451.02	5613.9	4386.95	4260.09
Q568B3	Q568B3;A0A8M9Q4J6	2023-09-10	186.473	199.402	176.446	262.966	285.482	187.083
A0A8M3B5S9;Q1RLV7	A0A8M3B5S9;Q1RLV7	ccdc93;zgc:136790	690.953	652.876	354.524	428.653	239.829	350.605
F1QLW3	F1QLW3	zgc:92778	113.932	71.4671	95.9664	50.3176	81.9936	61.7463
A0A8M1PUU5;A0A8M2BFY7;A0A8M2BFZ8;A0A8M3BA30;A0A8M9PEX5;A0A8M9PLN4;A0A8M9PZ93;A0A8M9Q512;A0A8M9Q9Y0;A0A8M9QEZ5	A0A8M1PUU5;A0A8M2BFY7;A0A8M2BFZ8;A0A8M3BA30;A0A8M9PEX5;A0A8M9PLN4;A0A8M9PZ93;A0A8M9Q512;A0A8M9Q9Y0;A0A8M9QEZ5	fsd1l	70.6638	70.6638	70.6638	71.7961	41.5321	41.5321
A0A8M1RMK1	A0A8M1RMK1	apobb.2	250.12	333.695	302.824	434.155	405.176	306.283
Q7ZUX5	Q7ZUX5	RTCD1	31.2131	31.2131	31.2131	22.1141	27.4783	30.3667
Q6P6Y1	Q6P6Y1;A0A8M6YVK7;A0A8M6YW72;A0A8M6YY20;A0A8M6Z418;A0A8M6Z4P2	relch	55.127	57.0514	64.7	71.1182	62.59	87.2816
Q7T2A3	Q7T2A3;A9JT50	dda1	84.6607	132.359	126.016	82.1577	79.5682	93.506
Q802G9	Q802G9	sepw1	1346.42	1357.07	1333.83	2066.88	1447.98	1582.9
A0A8M9Q879;F1QCS3	F1QCS3;A0A8M9Q879	LOC110439923;zgc:112427	143.605	153.688	144.005	133.443	143.439	116.627
Q90ZC5	Q90ZC5	wu:fa03h10	288.753	313.168	310.897	252.458	293.482	284.364
A0A2R8Q8D7	A0A2R8Q8D7	lyrm4	277.23	244.701	236.725	238.244	179.909	220.889
Q5EI65	Q5EI65;A9JT04	wu:fq06c06	8588.94	5047.8	6125.69	4493.97	5191.72	3716.14
A0A8M1P8M4;Q5TZH6;Q5TZH8	A0A8M1P8M4;Q5TZH6;Q5TZH8	wu:fc07g04	135.547	85.359	102.917	173.599	115.296	168.214
A9JRZ0	A9JRZ0;A0A8M2BIZ2	smurf2	31.0543	41.4142	31.0543	62.1354	48.4124	37.479
[truncated: 3,387 more rows]
